# Supplementary material for: Comprehensive Analysis of m6A RNA Methylation Regulators and the Immune Microenvironment to Aid Immunotherapy in Pancreatic Cancer
Source: Front Immunol. 2021 Nov 5;12:769425. doi: 10.3389/fimmu.2021.769425 (PMC8602908; doi:10.3389/fimmu.2021.769425)
Supplement: Supplementary file 2 [file DataSheet_2.xlsx]

## Sheet: Description 
Description
S1	The clinical information of collected dataset used in this study
S2	Abbreviations of cancers in TCGA
S3	The gene expression of m6A regulators in 31 cancer types based on TCGA and GTEx database.
S4	The gene expression of m6A regulators in 23 cancer cell lines based on CCLE database.
S5	The sample information when consensus clustering matrix for k=2.
S6	The results of ssGSEA
S7	The correlation of the infiltrating levels of tumor-infiltrating immune cells and 16 m6A regulators expression
S8	Hazard ratios of survival associated with the high and low expression of m6A regulators in PAAD patients based on immune cells enriched subgroup.
S9	Average expression of 16 m6A genes in different cell-types at single cell level across two datasets.
S10	The correlation of the expression level of 16 m6A regulators and immune-activation-relevant and immune-checkpoint-relevant genes.
S11	The results of correlation between riskscore and 378-immune-related genes. The resulted showed that 109 genes positively correlated and 132 genes negatively correlated with riskscore.
S12	The results of correlation between riskscore and fraction of tumor-infiltrating immune cells
S13	The steps of the cancer immunity cycle's gene signatures
S14	The results of correlation between risk score and the steps of the cancer immunity cycle
S15	Immunotherapy-predicted pathways' gene signatures
S16	The results of correlation between risk score and the enrichment score of immunotherapy-predicted pathways.

## Sheet: S1
sample	time (month)	status (0=alive; 1=dead)
GSM1383778	13.5333	1
GSM1383779	36.3667	1
GSM1383780	6.2	1
GSM1383781	79.8333	0
GSM1383782	5.03333	1
GSM1383783	20.6333	1
GSM1383784	12.5333	1
GSM1383785	63.6667	0
GSM1383786	17.5333	1
GSM1383787	28.3333	1
GSM1383788	45.2333	0
GSM1383789	20.5	1
GSM1383790	15.9	1
GSM1383791	37.7333	1
GSM1383792	9.26667	1
GSM1383793	57.8667	0
GSM1383794	31.5667	1
GSM1383795	30.1333	1
GSM1383796	54.1	0
GSM1383797	7.83333	1
GSM1383798	37.8	0
GSM1383799	49.5	0
GSM1383800	29.0667	1
GSM1383801	16.1667	1
GSM1383802	2.93333	1
GSM1383803	31.7333	1
GSM1383804	26.3333	1
GSM1383805	8.86667	1
GSM1383806	10.6	1
GSM1383807	21.5	1
GSM1383808	30.5333	1
GSM1383809	19.5	1
GSM1383810	13.9333	1
GSM1383811	30.2667	0
GSM1383812	33.4667	0
GSM1383813	17.9333	1
GSM1383814	28.6667	0
GSM1383815	4.5	1
GSM1383816	20.0333	1
GSM1383817	27.1	0
GSM1383818	36.9	0
GSM1383819	33	1
GSM1383820	15.6333	1
GSM1383821	16.2333	1
GSM1383822	16.4333	1
GSM1383823	8.83333	1
GSM1383824	33.4667	0
GSM1383825	12.1667	1
GSM1383826	21.9	0
GSM1383827	11.5	0
GSM1383828	9.93333	1
GSM1383829	29.1667	0
GSM1383830	15.5	1
GSM1383831	29.6667	0
GSM1383832	24.2333	0
GSM1383833	17.6667	1
GSM1383834	25.6333	0
GSM1383835	21.1333	1
GSM1383836	22.7	0
GSM1383837	13.6	1
GSM1383838	23.2333	0
GSM1383839	7.46667	1
GSM1383840	3.76667	1
GSM1527105	51.1	1
GSM1527107	6.9	1
GSM1527109	2.7	1
GSM1527111	41.6	1
GSM1527115	35.9	1
GSM1527117	2.4	1
GSM1527123	19.5	1
GSM1527125	12.6	1
GSM1527127	16	1
GSM1527129	40.9	1
GSM1527131	2.8	1
GSM1527133	11.6	1
GSM1527135	24.7	1
GSM1527137	40	0
GSM1527139	1.2	1
GSM1527141	13.2	1
GSM1527143	23.2	1
GSM1527145	10.8	1
GSM1527147	29	1
GSM1527149	27.7	1
GSM1527151	27.6	0
GSM1527155	6.8	1
GSM1527157	28.2	0
GSM1527159	9.8	1
GSM1527161	23.6	0
GSM1527163	7.7	1
GSM1527165	21.8	0
GSM1527167	21.2	0
GSM1527169	21.1	0
GSM1527171	8.9	1
GSM1527173	17.3	0
GSM1527175	6.4	1
GSM1527177	16.4	0
GSM1527179	4.6	1
GSM1527181	10.6	0
GSM1527183	4.2	1
GSM1527185	10.3	1
GSM1527187	9.7	0
GSM1527189	14.9	1
GSM1527191	4.5	1
GSM1527193	12.9	1
GSM1527196	9.5	1
GSM1527198	6.3	1
GSM1527199	0.9	1
GSM1527200	5.9	1
GSM1527202	9.8	1
GSM1527204	5.3	1
GSM1527205	21.5	1
GSM1527207	14.2	1
GSM1527209	32	1
GSM1527210	22.9	1
GSM1527212	45.9	1
GSM1527213	21.9	1
GSM1527215	42	0
GSM1527216	38.3	0
GSM1527218	13.7	1
GSM1527219	10.9	1
GSM1527220	21.3	1
GSM1527223	9.3	1
GSM1527225	19.9	1
GSM1527227	70.8	0
GSM1527228	68	0
GSM1527230	67.7	0
GSM1527232	49.7	1
GSM1527234	3.2	1
GSM711904	51	1
GSM711906	7	1
GSM711908	3	1
GSM711910	42	1
GSM711914	36	1
GSM711916	2	1
GSM711922	19	1
GSM711924	13	1
GSM711926	16	1
GSM711928	41	1
GSM711930	3	1
GSM711932	12	1
GSM711934	25	1
GSM711936	38	0
GSM711938	1	0
GSM711940	13	1
GSM711942	23	1
GSM711944	11	1
GSM711946	29	1
GSM711948	28	1
GSM711950	28	0
GSM711952	14	1
GSM711954	7	1
GSM711956	28	0
GSM711958	24	0
GSM711960	24	0
GSM711962	8	1
GSM711964	22	0
GSM711966	21	0
GSM711968	21	0
GSM711970	9	1
GSM711972	17	0
GSM711974	6	1
GSM711976	16	0
GSM711978	5	1
GSM711980	11	0
GSM711982	4	1
GSM711984	10	1
GSM711986	10	0
GSM711988	15	1
GSM711990	5	1
GSM711992	13	1
PANC1	10.23	1
PANC10	32.83	0
PANC100	8.16	1
PANC101	23.55	1
PANC102	44.18	1
PANC103	52.37	1
PANC104	117.53	0
PANC105	117.3	0
PANC106	6.18	1
PANC107	13.36	0
PANC109	1.64	0
PANC11	10.77	0
PANC110	93.49	0
PANC111	22.47	1
PANC112	43.29	1
PANC113	99.93	0
PANC114	3.98	1
PANC115	31.97	0
PANC116	66.84	0
PANC117	66.32	0
PANC118	42.47	0
PANC119	22.47	1
PANC12	24.08	1
PANC120	31.78	1
PANC121	15.92	0
PANC122	46.38	1
PANC123	18.49	0
PANC124	3.13	1
PANC125	35.53	1
PANC126	2.86	0
PANC127	21.81	1
PANC128	86.78	0
PANC129	77.37	1
PANC13	24.38	1
PANC130	16.97	1
PANC131	5.92	1
PANC132	19.14	1
PANC134	51.38	0
PANC135	49.08	0
PANC136	9.21	1
PANC137	11.25	1
PANC138	10.59	0
PANC139	6.25	1
PANC14	12.2	1
PANC140	16.22	1
PANC141	30.46	1
PANC142	54.11	0
PANC143	33.32	1
PANC144	58.98	0
PANC145	25.26	1
PANC147	11.78	1
PANC148	19.21	1
PANC149	12.6	1
PANC15	35.33	1
PANC150	43.06	1
PANC151	35.07	1
PANC152	17.3	1
PANC153	53.88	0
PANC154	43.22	0
PANC155	34.34	1
PANC156	11.18	1
PANC158	3.26	0
PANC159	33.55	1
PANC160	15.39	0
PANC161	49.7	0
PANC163	46.91	0
PANC164	11.78	1
PANC165	22.86	1
PANC166	21.91	1
PANC167	32.04	1
PANC168	20.13	1
PANC169	30.43	0
PANC17	84.64	1
PANC170	40.76	0
PANC171	6.64	0
PANC173	24.57	0
PANC174	39.18	0
PANC175	33.62	1
PANC176	24.11	1
PANC178	11.78	1
PANC179	22.89	1
PANC18	94.13	0
PANC180	35.43	0
PANC181	30.07	1
PANC182	20.07	1
PANC184	19.44	1
PANC185	4.31	1
PANC186	19.8	0
PANC187	21.88	0
PANC188	14.08	1
PANC189	24.28	1
PANC19	130.2	1
PANC190	18.22	0
PANC191	25.76	0
PANC192	27.66	0
PANC193	19.64	1
PANC194	17.43	0
PANC195	5.1	1
PANC196	20.53	1
PANC197	23.29	0
PANC198	7.11	1
PANC199	10.66	1
PANC2	143.68	0
PANC20	12.1	1
PANC200	27.8	0
PANC201	27.3	0
PANC202	6.18	1
PANC203	28.98	0
PANC204	8.75	1
PANC205	25.23	0
PANC206	28.82	0
PANC207	22.07	0
PANC208	21.81	0
PANC209	9.61	1
PANC21	34.3	0
PANC210	21.05	1
PANC211	20.16	0
PANC212	19.28	0
PANC213	12.89	1
PANC214	6.09	1
PANC216	28.68	1
PANC217	32.99	1
PANC218	8.91	1
PANC219	18.42	1
PANC22	19.34	0
PANC220	13.29	1
PANC221	57.89	1
PANC222	67.07	1
PANC223	99.84	0
PANC224	101.05	0
PANC226	20.46	1
PANC227	105.69	0
PANC228	53.45	1
PANC229	18.49	1
PANC23	26.91	1
PANC230	38.03	1
PANC231	15.82	1
PANC232	70.07	1
PANC233	12.4	0
PANC234	61.81	0
PANC236	23.95	1
PANC238	11.88	1
PANC239	17.66	1
PANC24	13.82	1
PANC240	21.88	1
PANC241	49.9	1
PANC242	54.05	1
PANC244	5.07	1
PANC245	24.05	1
PANC246	33.32	1
PANC247	8.06	1
PANC248	20.66	1
PANC249	16.09	1
PANC250	8.65	1
PANC251	42.34	0
PANC252	10.56	1
PANC253	41.88	1
PANC254	11.02	1
PANC255	56.94	0
PANC256	55.72	0
PANC257	27.53	1
PANC258	50.63	0
PANC259	3.06	1
PANC260	37.01	0
PANC261	30.43	1
PANC262	38.95	0
PANC263	25.56	0
PANC264	20.46	0
PANC265	19.77	0
PANC266	22.76	1
PANC267	18.62	0
PANC268	26.78	0
PANC269	17.01	0
PANC270	24.87	0
PANC271	11.64	0
PANC272	10.1	0
PANC273	15.82	1
PANC274	8.06	0
PANC275	11.74	0
PANC276	14.74	0
PANC277	13.95	0
PANC279	11.64	0
PANC28	26.84	1
PANC280	12.34	0
PANC281	12.63	0
PANC282	109.38	0
PANC283	5.79	1
PANC285	64.28	1
PANC286	4.08	1
PANC288	28.98	1
PANC289	26.51	1
PANC29	20.13	1
PANC290	35.23	1
PANC291	3.26	0
PANC292	112.27	0
PANC293	9.61	1
PANC294	37.01	1
PANC295	7.3	1
PANC296	6.35	1
PANC297	75.56	0
PANC298	15.13	1
PANC3	6.84	1
PANC30	106.51	0
PANC300	9.01	1
PANC301	85.16	0
PANC302	82.47	0
PANC303	61.45	1
PANC305	16.48	1
PANC307	75.03	0
PANC309	20.46	1
PANC31	12.2	1
PANC310	6.32	1
PANC311	32.73	1
PANC312	25.53	0
PANC314	13.68	1
PANC315	12.17	1
PANC316	7.47	1
PANC318	17.01	1
PANC319	5	1
PANC32	1.12	1
PANC320	23.75	1
PANC321	18.52	1
PANC322	60.79	0
PANC323	43.42	1
PANC324	25.2	1
PANC326	50.95	1
PANC327	67.6	1
PANC329	62.76	1
PANC330	7.2	1
PANC331	30.2	0
PANC332	10.33	1
PANC334	124.38	0
PANC335	8.36	1
PANC35	15.03	1
PANC36	1.35	1
PANC37	1.18	1
PANC38	21.09	1
PANC39	9.8	1
PANC4	23.13	1
PANC41	11.15	1
PANC42	8.65	1
PANC43	12.93	0
PANC44	21.94	1
PANC45	30.39	0
PANC46	39.74	0
PANC47	6.84	1
PANC48	7.96	0
PANC51	59.33	0
PANC53	54.73	0
PANC54	10.16	1
PANC55	7.57	1
PANC57	92.3	1
PANC58	37.4	1
PANC6	45.63	0
PANC60	44.31	1
PANC61	12.03	1
PANC63	9.21	1
PANC65	19.24	1
PANC66	42.53	1
PANC67	16.48	1
PANC68	10.43	1
PANC69	14.64	1
PANC7	28.03	0
PANC70	12.96	1
PANC71	14.67	0
PANC73	42.6	1
PANC75	10	1
PANC77	21.91	0
PANC78	12.11	1
PANC79	16.38	1
PANC8	9.01	1
PANC80	16.94	1
PANC81	20.2	1
PANC82	40.83	0
PANC83	3.88	1
PANC86	17.99	1
PANC87	146.4	0
PANC88	9.47	1
PANC89	19.8	1
PANC9	11.05	0
PANC90	19.54	1
PANC92	13.82	1
PANC93	24.87	1
PANC94	40.36	1
PANC95	11.78	1
PANC97	12.86	0
PANC98	10.43	0
PANC99	20.53	1
TCGA-2J-AAB1-01	2.2	1
TCGA-2J-AAB4-01	24.3	0
TCGA-2J-AAB6-01	9.76667	1
TCGA-2J-AAB8-01	2.66667	0
TCGA-2J-AAB9-01	20.9	1
TCGA-2J-AABA-01	20.2333	1
TCGA-2J-AABE-01	22.5333	0
TCGA-2J-AABF-01	23.0333	1
TCGA-2J-AABH-01	42.9	0
TCGA-2J-AABI-01	32.3	0
TCGA-2J-AABK-01	16.1333	0
TCGA-2J-AABO-01	14.6667	0
TCGA-2J-AABP-01	15.4333	0
TCGA-2J-AABR-01	14.6	0
TCGA-2J-AABT-01	10.6333	0
TCGA-2J-AABU-01	9.23333	1
TCGA-2J-AABV-01	21.7333	1
TCGA-2L-AAQA-01	4.76667	1
TCGA-2L-AAQE-01	22.8	1
TCGA-2L-AAQI-01	3.43333	1
TCGA-2L-AAQJ-01	13.1333	1
TCGA-2L-AAQL-01	9.73333	1
TCGA-2L-AAQM-01	46.1	0
TCGA-3A-A9I5-01	59.8	0
TCGA-3A-A9I7-01	44.1	0
TCGA-3A-A9I9-01	21.1333	1
TCGA-3A-A9IB-01	7.46667	1
TCGA-3A-A9IC-01	24.6	1
TCGA-3A-A9IH-01	34.0333	0
TCGA-3A-A9IJ-01	61.8	0
TCGA-3A-A9IL-01	91.3667	0
TCGA-3A-A9IN-01	69.4667	0
TCGA-3A-A9IO-01	64.7333	0
TCGA-3A-A9IR-01	51.4	0
TCGA-3A-A9IS-01	33.2667	0
TCGA-3A-A9IU-01	15.2667	1
TCGA-3A-A9IV-01	36.7667	0
TCGA-3A-A9IX-01	34.5667	0
TCGA-3A-A9IZ-01	10.2667	1
TCGA-3A-A9J0-01	24.7667	0
TCGA-3E-AAAY-01	76.1667	0
TCGA-3E-AAAZ-01	72.7333	1
TCGA-F2-6879-01	11.1333	1
TCGA-F2-6880-01	9.83333	0
TCGA-F2-7273-01	19.7333	1
TCGA-F2-7276-01	7.2	1
TCGA-F2-A44G-01	7.76667	1
TCGA-F2-A44H-01	19.5333	0
TCGA-F2-A7TX-01	3.16667	1
TCGA-F2-A8YN-01	17.2333	0
TCGA-FB-A4P5-01	5.96667	1
TCGA-FB-A4P6-01	25.5667	0
TCGA-FB-A545-01	24.4	1
TCGA-FB-A5VM-01	16.6	1
TCGA-FB-A78T-01	12.5	1
TCGA-FB-A7DR-01	11.7667	1
TCGA-FB-AAPP-01	16.1667	1
TCGA-FB-AAPQ-01	37.6667	1
TCGA-FB-AAPS-01	7.6	0
TCGA-FB-AAPU-01	12.7	1
TCGA-FB-AAPY-01	35.3	1
TCGA-FB-AAPZ-01	23.8667	0
TCGA-FB-AAQ0-01	15.7667	1
TCGA-FB-AAQ1-01	4.1	1
TCGA-FB-AAQ2-01	5.1	1
TCGA-FB-AAQ3-01	1.03333	1
TCGA-FB-AAQ6-01	8.13333	1
TCGA-H6-8124-01	13.0667	0
TCGA-H6-A45N-01	14.0333	1
TCGA-H8-A6C1-01	22.3667	0
TCGA-HV-A5A3-01	4.26667	1
TCGA-HV-A5A4-01	7.73333	0
TCGA-HV-A5A5-01	9.63333	0
TCGA-HV-A5A6-01	67.8667	1
TCGA-HV-A7OL-01	8.4	0
TCGA-HV-A7OP-01	32.6	0
TCGA-HV-AA8V-01	30.6667	0
TCGA-HV-AA8X-01	17.7333	1
TCGA-HZ-7289-01	22.0333	1
TCGA-HZ-7918-01	32.3	0
TCGA-HZ-7919-01	19.7667	1
TCGA-HZ-7920-01	7.86667	1
TCGA-HZ-7922-01	0.133333	0
TCGA-HZ-7923-01	10.4667	0
TCGA-HZ-7924-01	28	0
TCGA-HZ-7925-01	20.4667	1
TCGA-HZ-7926-01	17.2667	1
TCGA-HZ-8001-01	23.5333	0
TCGA-HZ-8002-01	12.2	1
TCGA-HZ-8003-01	19.8667	1
TCGA-HZ-8005-01	4	1
TCGA-HZ-8315-01	9.96667	1
TCGA-HZ-8317-01	12.6	1
TCGA-HZ-8519-01	15.1333	0
TCGA-HZ-8636-01	18.1667	1
TCGA-HZ-8637-01	17.2333	1
TCGA-HZ-8638-01	5.03333	1
TCGA-HZ-A49G-01	22	0
TCGA-HZ-A49H-01	16.3667	0
TCGA-HZ-A49I-01	10.2667	1
TCGA-HZ-A4BH-01	6.46667	0
TCGA-HZ-A4BK-01	21.9	0
TCGA-HZ-A77O-01	5.33333	1
TCGA-HZ-A77P-01	11	0
TCGA-HZ-A77Q-01	1.1	0
TCGA-HZ-A8P0-01	0.1	0
TCGA-HZ-A8P1-01	0.233333	0
TCGA-HZ-A9TJ-01	20.1	0
TCGA-IB-7644-01	13.1333	1
TCGA-IB-7645-01	50.0667	1
TCGA-IB-7646-01	4.83333	1
TCGA-IB-7649-01	15.5667	1
TCGA-IB-7651-01	20.1	1
TCGA-IB-7652-01	37.2	0
TCGA-IB-7654-01	15.8667	1
TCGA-IB-7885-01	41.9	0
TCGA-IB-7886-01	4.1	1
TCGA-IB-7887-01	3.66667	1
TCGA-IB-7888-01	44.4	1
TCGA-IB-7889-01	16.0333	1
TCGA-IB-7890-01	19.9333	1
TCGA-IB-7891-01	30.4333	1
TCGA-IB-7893-01	3.9	1
TCGA-IB-7897-01	16.2	1
TCGA-IB-8126-01	15.4	0
TCGA-IB-8127-01	17.4	0
TCGA-IB-A5SO-01	12.1667	1
TCGA-IB-A5SP-01	16.0667	0
TCGA-IB-A5SQ-01	7.3	1
TCGA-IB-A5SS-01	15.3333	1
TCGA-IB-A5ST-01	21.1667	0
TCGA-IB-A6UF-01	22.2	0
TCGA-IB-A6UG-01	1.36667	1
TCGA-IB-A7LX-01	8.33333	1
TCGA-IB-A7M4-01	16.1	0
TCGA-IB-AAUM-01	0.266667	0
TCGA-IB-AAUN-01	4.8	1
TCGA-IB-AAUO-01	7.96667	1
TCGA-IB-AAUP-01	14.3667	0
TCGA-IB-AAUQ-01	6.1	1
TCGA-IB-AAUR-01	11.2667	0
TCGA-IB-AAUS-01	7.5	0
TCGA-IB-AAUT-01	9.56667	0
TCGA-IB-AAUU-01	8.16667	0
TCGA-IB-AAUV-01	13.4667	0
TCGA-IB-AAUW-01	7.66667	1
TCGA-L1-A7W4-01	9.26667	1
TCGA-LB-A7SX-01	13.1	1
TCGA-LB-A8F3-01	12.6333	0
TCGA-LB-A9Q5-01	10.4333	1
TCGA-M8-A5N4-01	19.4667	0
TCGA-OE-A75W-01	8.9	1
TCGA-PZ-A5RE-01	15.6667	1
TCGA-Q3-A5QY-01	13.8667	0
TCGA-Q3-AA2A-01	3.16667	0
TCGA-RB-A7B8-01	15.5333	1
TCGA-RB-AA9M-01	9.53333	0
TCGA-RL-AAAS-01	0.3	0
TCGA-S4-A8RM-01	24.5667	0
TCGA-S4-A8RO-01	17.5	0
TCGA-S4-A8RP-01	23.4	1
TCGA-US-A774-01	23.1667	1
TCGA-US-A776-01	40.5333	0
TCGA-US-A779-01	17.0333	1
TCGA-US-A77E-01	14.3333	1
TCGA-US-A77G-01	0.4	1
TCGA-US-A77J-01	18.9333	1
TCGA-XD-AAUG-01	14	0
TCGA-XD-AAUH-01	13.1667	0
TCGA-XD-AAUI-01	12.2	1
TCGA-XD-AAUL-01	16.6	0
TCGA-XN-A8T3-01	31.7	0
TCGA-XN-A8T5-01	24	0
TCGA-YB-A89D-01	11.6667	0
TCGA-YH-A8SY-01	12.9333	0
TCGA-YY-A8LH-01	67.2	0
TCGA-Z5-AAPL-01	15.5667	0
DO221539-SP125703	57.7667	0
DO221540-SP125807	9.66667	1
DO221541-SP125713	6.5	1
DO221542-SP125769	12.5	0
DO221543-SP125722	68.1667	0
DO221544-SP125804	15.5667	0
DO221545-SP125778	8.66667	0
DO221546-SP125784	16	1
DO224575-SP133555	27.5333	1
DO224575-SP191680	27.5333	1
DO224633-SP197362	24.7333	1
DO224642-SP197366	18.2333	1
DO224648-SP133708	31.9333	1
DO224656-SP133731	40.2667	1
DO224688-SP133764	21.1	1
DO224698-SP133784	15.7333	1
DO224705-SP133802	15.1667	1
DO224712-SP133812	7.96667	1
DO224714-SP133823	14.5667	1
DO224714-SP192363	14.5667	1
DO224719-SP133832	17.4	1
DO224724-SP133848	7.8	1
DO224724-SP192364	7.8	1
DO224734-SP133858	9.03333	1
DO224740-SP133866	22.8	1
DO224745-SP133874	15.2	1
DO224745-SP197552	15.2	1
DO224750-SP133884	5.5	1
DO224752-SP133895	8.56667	0
DO224758-SP133908	2.16667	1
DO224758-SP197558	2.16667	1
DO224764-SP133914	8.13333	0
DO224767-SP133925	10.8	1
DO224770-SP133937	6.66667	0
DO224776-SP133946	6.7	1
DO224776-SP197568	6.7	1
DO224779-SP133951	7.6	1
DO224782-SP133956	12.9667	1
DO224784-SP133962	27.2	1
DO227531-SP192391	6.4	1
DO227531-SP192396	6.4	1
DO227531-SP197681	6.4	1
DO227544-SP192398	4.4	1
DO227544-SP192399	4.4	1
DO227544-SP197688	4.4	1
DO227558-SP192404	7.2	1
DO227558-SP197700	7.2	1
DO227564-SP192410	7.23333	1
DO227564-SP197712	7.23333	1
DO227570-SP192412	3.76667	1
DO227570-SP192413	3.76667	1
DO227570-SP197716	3.76667	1
DO227581-SP192351	5.9	1
DO227596-SP192353	4.73333	1
DO227604-SP197538	5.46667	1
DO227633-SP197544	35.8	1
DO227648-SP192365	10.3667	1
DO227671-SP192371	22.4333	1
DO227684-SP192373	24.8333	1
DO227687-SP192375	27.4333	1
DO227695-SP192377	17.7	1
DO227704-SP192379	22.7	1
DO227704-SP197585	22.7	1
DO227736-SP192385	5.26667	1
DO227742-SP192388	16.0667	1
DO230463-SP197409	19.1333	1
DO230463-SP197430	19.1333	1
DO230463-SP197443	19.1333	1
DO230463-SP197448	19.1333	1
DO230463-SP197454	19.1333	1
DO230463-SP197461	19.1333	1
DO230463-SP197470	19.1333	1
DO230463-SP197476	19.1333	1
DO230464-SP197578	5.66667	1
DO230464-SP197581	5.66667	1
DO32829-SP69557	62.4667	1
DO32860-SP110737	41.9667	1
DO32863-SP69708	23.8333	1
DO32875-SP69750	11.6	1
DO32878-SP69765	8.66667	1
DO32887-SP110744	11.9667	1
DO32900-SP69838	25.6	1
DO32936-SP76160	18.4	1
DO33091-SP70556	4.73333	1
DO33128-SP70661	14.1	1
DO33168-SP110769	0.266667	1
DO33168-SP70820	0.266667	1
DO33256-SP72254	15.8667	1
DO33336-SP72566	15.0333	1
DO33344-SP75865	12.0333	1
DO33368-SP71464	3.26667	1
DO33376-SP75873	30.3	0
DO33392-SP75881	33.8	0
DO33400-SP71560	34.7667	0
DO33408-SP71584	30.3	0
DO33472-SP71742	12.9333	1
DO33480-SP71766	35.1333	0
DO33488-SP110780	28.1333	0
DO33512-SP71854	16.6333	1
DO33528-SP72230	11.4333	1
DO33544-SP71958	13.7333	1
DO33552-SP71982	29.1	0
DO33600-SP72126	28.4667	0
DO33632-SP72398	36.8333	1
DO33656-SP72622	5.46667	1
DO33984-SP75889	28.2333	0
DO34240-SP74001	7.86667	1
DO34264-SP75689	38.1333	1
DO34288-SP76025	7.33333	1
DO34312-SP74904	7.53333	1
DO34336-SP110799	24.7667	0
DO34368-SP75056	17.9	1
DO34376-SP76113	5.96667	1
DO34432-SP75250	13.3333	1
DO34448-SP75442	23.9667	1
DO34504-SP110802	8.56667	1
DO34600-SP75985	17.9	1
DO34608-SP76009	23.6333	1
DO34616-SP76065	22.2	0
DO34640-SP110823	9.56667	1
DO34656-SP76369	27.8	0
DO34680-SP110788	3.3	1
DO34696-SP76523	22.9667	0
DO34720-SP110817	18.5	0
DO34728-SP110825	16.9333	0
DO34736-SP76683	6.76667	1
DO34785-SP76851	24.0333	0
DO34793-SP76875	14.2333	1
DO34801-SP76899	20.8667	0
DO34809-SP76923	9.9	1
DO34817-SP76963	18	0
DO34849-SP77059	9.06667	1
DO34905-SP77211	38.0667	0
DO34945-SP77403	6.3	1
DO34961-SP77459	21.0667	1
DO35082-SP117323	12.3667	1
DO35083-SP125746	42.1333	0
DO35085-SP125782	7.46667	1
DO35098-SP116962	49.9667	1
DO35116-SP125771	54.8667	0
DO35126-SP117463	9.33333	1
DO35128-SP117908	12.0333	1
DO35136-SP125724	44.9	0
DO35140-SP125687	42.0667	1
DO35144-SP117878	10.3667	1
DO35148-SP196669	33.7667	1
DO35152-SP125718	11	1
DO35184-SP125808	3.4	1
DO35198-SP125776	15.4333	1
DO35210-SP196645	29.5333	1
DO35222-SP125772	41.1333	1
DO35226-SP125799	20.9	1
DO35228-SP125781	54.1	0
DO35230-SP125753	8.76667	1
DO35236-SP117568	44.7667	0
DO35242-SP196657	6.7	1
DO35258-SP117216	12.0667	1
DO35290-SP125699	22.4333	1
DO35305-SP117440	24.8667	1
DO35330-SP117076	45.3	1
DO35350-SP117643	4.86667	1
DO35360-SP125742	72.4667	0
DO35365-SP133678	29.6333	0
DO35406-SP125704	5.33333	1
DO35424-SP117165	19.1667	1
DO35442-SP125732	44.3667	0
DO35454-SP125757	10.5	1
DO35496-SP125695	35.7333	1
DO49074-SP110731	5.6	1
DO49076-SP107776	16	1
DO49078-SP107780	15.5	1
DO49079-SP107785	11.0667	1
DO49080-SP107788	2.76667	0
DO49087-SP107807	8.66667	1
DO49090-SP107814	5.06667	1
DO49105-SP107855	14.8333	1
DO49113-SP107875	13.7667	0
DO49127-SP107914	13.0667	0
DO49129-SP107922	11.2333	0
DO49130-SP107927	11.7	0
DO49133-SP107941	6.26667	0
DO49135-SP107947	9	0
DO49137-SP107954	7.73333	0
DO49138-SP107957	7.66667	1
DO49164-SP108011	9.06667	0
DO49166-SP108018	7.4	0
DO49168-SP108021	4.96667	0
DO49170-SP108028	6.56667	0
DO49172-SP110826	34.0333	1
DO49175-SP110828	13.8	1
DO49178-SP108050	0.9	1
DO49181-SP108060	51.1333	1
DO49183-SP108066	14.3	1
DO49184-SP110829	15.1667	1
DO49185-SP108071	5.96667	0
DO49193-SP108089	0.0333333	1
DO49198-SP110832	8.36667	1
DO49199-SP110833	36.5	1
DO49204-SP108125	5.2	1
DO49418-SP118048	48.2667	1
DO49419-SP125764	22.7	1
DO49420-SP117261	38.8	0
DO49421-SP108706	12.8333	1
DO49424-SP197357	11.3667	1
DO49427-SP117690	49.4333	0
DO49430-SP117002	27.3667	1
DO49433-SP108735	15.2	1
DO49436-SP117911	22.1	1
DO49439-SP116985	20.2667	1
DO49442-SP117980	33.1667	1
DO49448-SP125739	31.7	1
DO49451-SP197372	30.6	1
DO49454-SP117523	9.8	1
DO49457-SP197376	30.1333	0
DO49460-SP133717	25.5667	1
DO49460-SP192350	25.5667	1
DO49463-SP117290	24.3333	1
DO49469-SP197387	19.1	1
DO49472-SP197392	19.2667	1
DO49475-SP197401	20.9333	1
DO49478-SP108828	21.7667	0
DO49481-SP197405	12.7667	1
DO51464-SP133632	4.8	1
DO51465-SP125716	40.8667	1
DO51466-SP125758	11.7	1
DO51467-SP125696	15.7	1
DO51468-SP113727	36.1	1
DO51469-SP117340	10.4667	1
DO51470-SP125717	14.8	1
DO51472-SP125685	19.6667	1
DO51473-SP117215	142.967	1
DO51474-SP125770	54.4333	0
DO51475-SP125797	60.8	1
DO51476-SP125756	52.5333	1
DO51478-SP125693	10.3667	1
DO51479-SP125719	56.3667	0
DO51480-SP113743	7.6	1
DO51481-SP125760	19.5667	1
DO51482-SP113884	12.6333	1
DO51483-SP113873	3.56667	1
DO51484-SP125710	48.6667	1
DO51485-SP117476	62.6333	1
DO51487-SP125723	85.1667	0
DO51489-SP118083	41.7667	0
DO51490-SP125694	7.73333	1
DO51491-SP197529	17.9667	0
DO51492-SP117351	9.4	1
DO51493-SP113837	17.0667	1
DO51494-SP113865	21.0333	1
DO51495-SP117656	24.3	1
DO51496-SP197382	6.56667	1
DO51497-SP125712	10.4333	1
DO51498-SP197505	9.8	1
DO51500-SP125752	16.0667	0
DO51501-SP125731	9.8	1
DO51502-SP125714	10.3333	1
DO51503-SP125738	27.9	1
DO51504-SP125783	16.4667	1
DO51505-SP117037	11.7	1
DO51506-SP125750	35.6	1
DO51507-SP117760	85.7	1
DO51509-SP113796	17.1667	1
DO51510-SP125706	9.56667	1
DO51511-SP197515	19.7333	1
DO51512-SP125761	6.13333	1
DO51513-SP197521	13.3333	0
DO51514-SP117949	39.7	1
DO51515-SP125755	59.9667	0
DO51517-SP133674	46.3	1
DO51518-SP197398	4.3	1
DO51519-SP125795	19.3	1
DO51520-SP125689	4.63333	1
DO51522-SP125785	6.7	1
DO51523-SP125730	10.6	1
DO51524-SP125725	41.7	0
DO51525-SP125793	23	1
DO51526-SP113829	46	1
DO51527-SP125763	11.6333	1
DO51528-SP125686	77.5	0
DO51529-SP125768	9.2	1
DO51531-SP125741	42.4333	1
DO51532-SP125802	58.7	0
DO51533-SP125811	139.1	0
DO51534-SP113900	9.26667	1
DO51535-SP113875	25.4667	1
DO51536-SP125762	14.8667	1
DO51537-SP197509	16.7667	1
DO51538-SP125711	12.0333	1
DO51540-SP117722	4.7	1
DO51541-SP125737	10.8333	1
DO51542-SP197519	12.3	1
DO51543-SP125780	47.7	1
DO51545-SP197535	6.33333	1
DO51548-SP125809	72.5667	0
DO51549-SP125766	7.63333	0

## Sheet: S12
	path	r	p
Riskscore	aDC	0.123672	0.00179457
Riskscore	B.cells	-0.301159	8.85e-15
Riskscore	CD8.T.cells	-0.327957	2.18e-17
Riskscore	Cytotoxic.cells	-0.251958	1.19e-10
Riskscore	DC	-0.231997	3.31e-09
Riskscore	Eosinophils	-0.147963	0.0001827
Riskscore	iDC	-0.329509	1.51e-17
Riskscore	Macrophages	-0.0639849	0.107214
Riskscore	Mast.cells	-0.200173	3.66e-07
Riskscore	Neutrophils	-0.0383068	0.33517
Riskscore	NK.CD56bright.cells	0.25066	1.49e-10
Riskscore	NK.CD56dim.cells	0.0838702	0.0345989
Riskscore	NK.cells	-0.129024	0.00111994
Riskscore	pDC	-0.191521	1.16e-06
Riskscore	T.cells	-0.311162	1.01e-15
Riskscore	T.helper.cells	-0.0936376	0.0182685
Riskscore	Tcm	-0.237914	1.27e-09
Riskscore	Tem	-0.333622	5.66e-18
Riskscore	TFH	-0.387802	3.21e-24
Riskscore	Tgd	-0.110917	0.00513965
Riskscore	Th1.cells	0.0424159	0.285872
Riskscore	Th17.cells	-0.235805	1.79e-09
Riskscore	Th2.cells	0.135436	0.000621783
Riskscore	TReg	-0.159599	5.35e-05
Riskscore	Riskscore	1	0

## Sheet: S15
Signature	Genes
IFN-Gamma_signature	TIGIT, CD27, CD8A, PDCD1LG2, LAG3, CD274, CXCR6, CMKLR1, NKG7, CCL5, PSMB10, IDO1, CXCL9, HLA-DQA1, CD276, STAT1, HLA-DRB1, HLA-E
APM_signal	B2M, HLA-A, HLA-B, HLA-C, TAP1, TAP2
Base_excision_repair	FEN1, LIG1, NEIL3, PARP1, PARP2, PCNA, POLE, POLE2, UNG
Cell_cycle	BUB1, BUB1B, CCNA2, CCNB2, CCNE1, CCNE2, CDC20, CDC25A, CDC25C, CDC6, CDK1, CDK2, CDKN2A, DBF4, E2F1, E2F2, ESPL1, MAD2L1, MAD2L2, MCM2, MCM4, MCM6, MCM7, ORC1, ORC6, PCNA, PLK1, SKP2, SMC3, TFDP1, TTK, YWHAB
DNA_replication	DNA2, FEN1, LIG1, MCM2, MCM4, MCM6, MCM7, PCNA, POLA2, POLE, POLE2, PRIM1, PRIM2, RFC2, RFC3, RFC4, RFC5, RNASEH2A, RPA1, RPA3
Fanconi_anemia_pathway	BLM, BRCA1, BRCA2, BRIP1, EME1, ERCC4, FANCA, FANCB, FANCD2, FANCI, PALB2, RAD51, RAD51C, RMI1, RMI2, RPA1, RPA3, TOP3A, UBE2T
Homologous_recombination	BLM, BRCA2, EME1, RAD51, RAD51C, RAD54L, RPA1, RPA3, TOP3A, XRCC2, XRCC3
MicroRNAs_in_cancer	BRCA1, CCNE1, CCNE2, CDC25A, CDC25C, CDCA5, CDKN2A, DNMT1, E2F1, E2F2, EZH2, KIF23, STMN1, TRIM71
Mismatch_repair	EXO1, LIG1, PCNA, RFC2, RFC3, RFC4, RFC5, RPA1, RPA3
Nucleotide_excision_repair	CETN2, ERCC4, LIG1, PCNA, POLE, POLE2, RFC2, RFC3, RFC4, RFC5, RPA1, RPA3
Oocyte_meiosis	AURKA, BUB1, CCNB2, CCNE1, CCNE2, CDC20, CDC25C, CDK1, CDK2, ESPL1, FBXO5, MAD2L1, MAD2L2, PLK1, SGOL1, SMC3, YWHAB
p53_signaling_pathway	CCNB2, CCNE1, CCNE2, CDK1, CDK2, CDKN2A, GTSE1, PPM1D, RFWD2, RRM2
Progesterone-mediated_oocyte_maturation	BUB1, CCNA2, CCNB2, CDC25A, CDC25C, CDK1, CDK2, MAD2L1, MAD2L2, PLK1
Proteasome	IFNG, PSMA4, PSMB2, PSMB4, PSMC4, PSMD4, PSMD7
Pyrimidine_metabolism	CTPS1, DTYMK, POLA2, POLE, POLE2, PRIM1, PRIM2, RRM2, TYMS
Spliceosome	HNRNPM, LSM3, LSM4, LSM5, MAGOHB, PRPF19, SF3B2, SF3B3, SF3B4, SNRNP40, SNRPA1, SNRPC, USP39, WBP11
Systemic_lupus_erythematosus	H2AFV, H2AFZ, HIST1H2AB, HIST1H2AG, HIST1H2AH, HIST1H2AI, HIST1H2AM, HIST1H2BC, HIST1H2BD, HIST1H2BF, HIST1H2BJ, HIST1H2BK, HIST1H2BL, HIST1H2BN, HIST1H2BO, HIST1H3B, HIST1H3D, HIST1H3H, HIST1H4A, HIST1H4B, HIST2H2AB, HIST2H2AC, HIST2H2BE, HIST2H2BF, HIST
Viral_carcinogenesis	CCNA2, CCNE1, CCNE2, CDC20, CDK1, CDK2, CDKN2A, CREB3L4, GTF2E1, HIST1H2BC, HIST1H2BD, HIST1H2BF, HIST1H2BJ, HIST1H2BK, HIST1H2BL, HIST1H2BN, HIST1H2BO, HIST1H4A, HIST1H4B, HIST2H2BE, HIST2H2BF, SKP2, YWHAB

## Sheet: S13
Signature	Genes
step 1	IL10, TGFB1, HMGB1, ANXA1, CALR, CXCL10, PDIA3, HSPA1A, HSPA1B, HSPA2, HSPA8, HSPA4, HSPA14, HSPA5, HSPA6, HSPA9, HSPA13, HSPA7, HSPA8, HSPA12A, HSPA12B, HSP90AA1, HSP90AB1, HSP90B1, IFNA2, IFNA1, IFNA13, IFNA6, IFNA21, IFNA4, IFNA8, IFNA5, IFNA7, IFNA14, IFNA16, IFNA10, IFNA17, IFNB1, IFNE, IFNW1
step 2	TNF, IL1A, IL1B, IFNA2, IFNA1, IFNA13, IFNA6, IFNA21, IFNA4, IFNA8, IFNA5, IFNA7, IFNA14, IFNA16, IFNA10, IFNA17, CD40LG, CD40, NT5C, HMGB1, TLR1, TLR2, TLR3, TLR4, TLR5, TLR6, TLR7, TLR8, TLR9, TLR10, HLAA, B2M, TAP1, IL10, IL4, IL13
step 3	CD3D, CD3E, CD3G, CD247, CD28, TNFRSF9, TNFSF9, TNFRSF4, TNFSF4, CD27, CD70, TNFRSF14, TNFSF14, CD40, CD40LG, TNFRSF18, TNFSF18, TNFRSF25, TNFSF15, TNFRSF8, TNFSF8, HAVCR1, TIMD4, SLAMF7, SLAMF6, SLAMF1, SLAMF9, SLAMF8, CD2, CD48, CD58, CD226, ICOS, ICOSLG, KLRK1, MICA, MICB, RAET1E, RAET1G, CRTAM, CADM1, CTLA4, PDCD1, PDCD1LG2, CD274, CD160, TNFRSF14, BTLA, VSIR, LAIR1, HAVCR1, HAVCR2, LGALS9, T…
B cell	CXCR5, CXCL13
Basophil	CCL24, CCL26
CD4 T cell	CCL19, CX3CL1, CXCL16
CD8 T cell	CCR5, CXCR3, CXCL10, CXCL9, CCL20, CXCL11, CX3CL1, CXCL16
Dendritic cell	CCR7, CCL3, CCL4, CCL5, CCL21
Eosinophil	CCL11, CCL24, CCL26
Macrophage	CSF1, CCL2, CCL3, CCL4, CCL5
MDSC	CXCR2, CXCL5
Monocyte	CCL2, CCL7, CX3CL1
Neutrophil	CXCL1, CXCL2, CXCL3, CXCL8, CXCL6, CXCL5
NK cell	CXCR3, CXCL10, CXCL9, CCL3, CCL4, CCL5, CXCL11, CX3CL1
T cell	CXCR5, CCR7, CXCL9, CCL3, CCL4, CCL5, CCL19, CCL21, CX3CL1, CXCL13
TH1 cell	CXCR3, CXCL10, CXCL9, CXCL11
TH17 cell	CCR6, CCL20, CXCL12, CXCR4
Th2 cell	CCL1, CCL17, CCL22
TH22 cell	CCR6, CCL20
Treg cell	CCR4, CCR10, CCL1, CCL17, CCL22, CCL28
step 5	STAT1, IRF5, KLF2, ITGB2, ICAM1, EZH2, DNMT1, VEGFA, EDNRB
step 6	CD28, ICOS, ICOSLG, TNFRSF9, TNFSF9, CD27, CD70, TNFRSF4, TNFSF4, TNFSF14, CD40, CD40LG, HLAA, B2M, TAP1, BIRC5, MDM2, MAGEA4, TP53, PDCD1, PDCD1LG2, CD274, CTLA4, BTLA, VTCN1
step 7	IFNG, GZMB, PRF1, PDCD1, SMC3, VTCN1, HAVCR2, MICA, MICB, BTLA, VSIR, LAG3, IDO1, IDO2, ARG1, ARG2, NOS1, NOS2, NOS3, TGFB1, IL10, CCL28, CXCL12, CCL2, CXCL8

## Sheet: S11
	gene	rho	p
Riskscore	A2M	-0.260008	2.86e-11
Riskscore	ACPP	-0.0366835	0.356067
Riskscore	ACTB	0.23221	3.2e-09
Riskscore	AGA	-0.10389	0.00882068
Riskscore	AIF1	-0.114262	0.0039562
Riskscore	ALOX5	0.0512748	0.196916
Riskscore	AMPD3	0.215061	4.43e-08
Riskscore	APBB1IP	-0.217292	3.18e-08
Riskscore	APOBEC3C	-0.037802	0.341582
Riskscore	APOBEC3D	0.0695055	0.0800923
Riskscore	APOBEC3F	-0.102521	0.00973284
Riskscore	APOBEC3G	0.019153	0.629996
Riskscore	ARF6	0.270116	4.44e-12
Riskscore	ARHGAP9	-0.135161	0.000638024
Riskscore	ARRB2	-0.121471	0.0021672
Riskscore	ARSA	-0.0753739	0.0576538
Riskscore	ASAH1	-0.1534	0.000104053
Riskscore	AXL	0.191646	1.14e-06
Riskscore	B2M	0.143037	0.000299264
Riskscore	B4GALT1	0.217436	3.12e-08
Riskscore	BATF	0.156516	7.47e-05
Riskscore	BAX	0.217256	3.2e-08
Riskscore	BCL10	0.374851	1.29e-22
Riskscore	BCL3	0.0702029	0.0771022
Riskscore	BIN2	-0.138707	0.000455965
Riskscore	BRI3	0.313923	5.47e-16
Riskscore	BST2	0.226366	8.02e-09
Riskscore	BTK	-0.137126	0.000530159
Riskscore	BTN3A2	-0.0137692	0.729113
Riskscore	C1QA	-0.0844445	0.0334008
Riskscore	C1QB	-0.0585748	0.140375
Riskscore	C1QC	-0.0417546	0.293457
Riskscore	C1R	-0.191811	1.12e-06
Riskscore	C1RL	-0.00177054	0.964483
Riskscore	C1S	-0.200819	3.35e-07
Riskscore	C2	0.0735165	0.0641101
Riskscore	C3	-0.237415	1.38e-09
Riskscore	C3AR1	-0.123534	0.00181605
Riskscore	C5AR1	-0.0253805	0.523207
Riskscore	CAPZA1	0.161441	4.37e-05
Riskscore	CARD11	0.327056	2.7e-17
Riskscore	CASP4	0.248992	1.98e-10
Riskscore	CASP8	0.253927	8.42e-11
Riskscore	CCL2	-0.240559	8.23e-10
Riskscore	CCL5	-0.151779	0.000123315
Riskscore	CCR1	-0.0839229	0.0344851
Riskscore	CCR2	-0.280859	5.63e-13
Riskscore	CD14	-0.0613116	0.122731
Riskscore	CD180	-0.0437426	0.271056
Riskscore	CD1D	-0.254029	8.27e-11
Riskscore	CD27	-0.202429	2.68e-07
Riskscore	CD300A	0.0957417	0.0158042
Riskscore	CD300C	0.0616578	0.120628
Riskscore	CD300LB	-0.0686659	0.0838167
Riskscore	CD300LF	0.0276561	0.486634
Riskscore	CD33	-0.139545	0.00042066
Riskscore	CD37	-0.198338	4.7e-07
Riskscore	CD3D	-0.169499	1.76e-05
Riskscore	CD3E	-0.23475	2.13e-09
Riskscore	CD3G	-0.192908	9.7e-07
Riskscore	CD4	-0.192102	1.08e-06
Riskscore	CD40	0.127621	0.0012694
Riskscore	CD40LG	-0.194196	8.18e-07
Riskscore	CD48	-0.254487	7.63e-11
Riskscore	CD58	0.266776	8.29e-12
Riskscore	CD6	-0.204161	2.11e-07
Riskscore	CD63	0.130987	0.000937885
Riskscore	CD68	0.12565	0.00151069
Riskscore	CD69	-0.258729	3.59e-11
Riskscore	CD7	-0.0293356	0.460553
Riskscore	CD74	-0.144191	0.000266961
Riskscore	CD80	0.0792846	0.0458124
Riskscore	CD84	-0.161617	4.29e-05
Riskscore	CD86	-0.0503783	0.204871
Riskscore	CD93	-0.22561	9.02e-09
Riskscore	CFB	0.129025	0.0011198
Riskscore	CFD	-0.289769	9.48e-14
Riskscore	CFI	-0.203091	2.45e-07
Riskscore	CLCF1	0.258137	3.99e-11
Riskscore	CLEC10A	-0.247377	2.62e-10
Riskscore	CLEC2B	0.118571	0.00276645
Riskscore	CLEC7A	-0.0647919	0.102848
Riskscore	CMTM6	0.195575	6.81e-07
Riskscore	CNPY3	-0.033635	0.397472
Riskscore	CORO1A	-0.218295	2.74e-08
Riskscore	COTL1	0.138593	0.000460985
Riskscore	CPPED1	0.092978	0.0191072
Riskscore	CREG1	-0.128072	0.00121947
Riskscore	CSF1R	-0.227746	6.47e-09
Riskscore	CST7	-0.113815	0.00408234
Riskscore	CSTB	0.420308	1.43e-28
Riskscore	CTSB	0.194258	8.12e-07
Riskscore	CTSC	-0.0398024	0.316629
Riskscore	CTSD	0.223816	1.19e-08
Riskscore	CTSS	-0.148388	0.000177714
Riskscore	CTSW	-0.12788	0.00124057
Riskscore	CTSZ	0.229233	5.12e-09
Riskscore	CX3CR1	-0.308387	1.86e-15
Riskscore	CXCL16	0.0168823	0.671118
Riskscore	CYBA	0.211345	7.61e-08
Riskscore	CYBB	-0.139531	0.000426294
Riskscore	CYFIP1	0.0924232	0.0198385
Riskscore	DAPP1	0.184182	2.98e-06
Riskscore	DDOST	0.115016	0.00370516
Riskscore	DEAF1	0.0162639	0.682498
Riskscore	DNASE1L1	0.2204	2e-08
Riskscore	DOCK2	-0.193964	8.44e-07
Riskscore	DOK3	-0.0926282	0.0195654
Riskscore	DUSP22	-0.177903	6.48e-06
Riskscore	EBI3	-0.167784	2.14e-05
Riskscore	ELF1	-0.0216198	0.586584
Riskscore	FASLG	-0.0819474	0.0389786
Riskscore	FCER1G	0.0202298	0.610876
Riskscore	FCGR2A	0.0206312	0.603816
Riskscore	FCGR3B	0.0565038	0.154973
Riskscore	FCGRT	-0.223233	1.42e-08
Riskscore	FGL2	-0.310678	1.12e-15
Riskscore	FGR	-0.145072	0.000244528
Riskscore	FLOT1	0.127763	0.00125355
Riskscore	FPR1	-0.0723653	0.0684026
Riskscore	FPR3	-0.0691237	0.0817689
Riskscore	FTH1	0.199473	4.03e-07
Riskscore	FTL	0.118417	0.00280212
Riskscore	FUCA1	0.00365565	0.926747
Riskscore	FUCA2	0.212965	6.02e-08
Riskscore	GAPT	-0.325453	3.92e-17
Riskscore	GAS6	-0.132262	0.000834734
Riskscore	GBP2	0.212923	6.06e-08
Riskscore	GCA	-0.0435347	0.273342
Riskscore	GCH1	-0.183729	3.16e-06
Riskscore	GLA	0.118219	0.00284866
Riskscore	GLIPR1	-0.210193	8.99e-08
Riskscore	GM2A	-0.102552	0.00971054
Riskscore	GMFG	-0.175537	8.62e-06
Riskscore	GNS	-0.0237334	0.550529
Riskscore	GPR183	-0.0807132	0.0420303
Riskscore	GPR65	-0.187092	2.06e-06
Riskscore	GPR84	0.0432794	0.276168
Riskscore	GPX1	0.15351	0.000102855
Riskscore	GRB2	-0.0016717	0.966465
Riskscore	GRN	0.130569	0.000974131
Riskscore	GSN	-0.0721939	0.0690614
Riskscore	GYPC	-0.269402	5.08e-12
Riskscore	GZMA	-0.114432	0.00388428
Riskscore	GZMH	-0.0760216	0.0555332
Riskscore	HAMP	-0.0195687	0.622584
Riskscore	HCK	-0.140572	0.000380877
Riskscore	HCST	-0.132322	0.000830153
Riskscore	HEXB	-0.0953915	0.0161928
Riskscore	HIST1H2BK	0.230825	3.99e-09
Riskscore	HK3	0.0903932	0.0227257
Riskscore	HLA-DMA	-0.165865	2.66e-05
Riskscore	HLA-DMB	-0.195773	6.63e-07
Riskscore	HLA-DOA	-0.236509	1.6e-09
Riskscore	HLA-DOB	-0.15022	0.000144968
Riskscore	HLA-DPB1	-0.191547	1.16e-06
Riskscore	HLA-DQA1	-0.170186	1.67e-05
Riskscore	HLA-DQB1	-0.0700582	0.0777151
Riskscore	HLA-DRA	-0.186865	2.12e-06
Riskscore	HLA-DRB1	-0.124627	0.00166351
Riskscore	HLA-DRB5	-0.0529153	0.182949
Riskscore	HLA-F	0.18847	1.73e-06
Riskscore	HLX	0.0147887	0.709931
Riskscore	HPSE	0.0980936	0.0133992
Riskscore	ICAM1	0.171264	1.47e-05
Riskscore	ICAM3	-0.165143	2.89e-05
Riskscore	IFI16	0.0680966	0.0864203
Riskscore	IFI30	0.0281836	0.478359
Riskscore	IFI35	0.212718	6.24e-08
Riskscore	IFITM1	0.195566	6.82e-07
Riskscore	IFITM2	0.0827365	0.0371273
Riskscore	IFITM3	0.186007	2.37e-06
Riskscore	IFNGR1	0.0235904	0.552933
Riskscore	IFNGR2	0.154259	9.5e-05
Riskscore	IGSF6	-0.129754	0.00104868
Riskscore	IL10	-0.142004	0.000331273
Riskscore	IL10RB	0.11771	0.00297133
Riskscore	IL12RB1	0.0166493	0.675399
Riskscore	IL16	-0.247603	2.52e-10
Riskscore	IL18	0.242625	5.84e-10
Riskscore	IL2RA	0.0820453	0.0387446
Riskscore	IL2RG	0.130539	0.000976805
Riskscore	IL32	0.211884	7.04e-08
Riskscore	IL4R	0.194667	7.69e-07
Riskscore	IL6R	-0.176437	7.73e-06
Riskscore	INPP5D	-0.185389	2.56e-06
Riskscore	IQGAP1	0.153809	9.97e-05
Riskscore	IRF1	0.102959	0.00942393
Riskscore	IRF2	0.0633761	0.110604
Riskscore	IRF5	0.0746577	0.0600764
Riskscore	IRF8	-0.154209	9.55e-05
Riskscore	ISG20	0.10704	0.00693865
Riskscore	ITGAL	-0.21371	5.4e-08
Riskscore	ITGAM	0.0311111	0.433851
Riskscore	ITGAX	0.0131008	0.741782
Riskscore	ITGB2	0.0194128	0.62536
Riskscore	ITGB7	0.128512	0.00117251
Riskscore	JAK2	-0.182614	3.63e-06
Riskscore	JAK3	-0.0742669	0.0614333
Riskscore	KLHL6	-0.182051	3.89e-06
Riskscore	KLRB1	-0.284486	2.75e-13
Riskscore	LAIR1	-0.107461	0.00671919
Riskscore	LAT2	-0.161351	4.41e-05
Riskscore	LCK	-0.0157505	0.691921
Riskscore	LCP1	-0.153709	0.000100723
Riskscore	LCP2	-0.0952304	0.0163744
Riskscore	LGALS9	0.113573	0.00416244
Riskscore	LGMN	-0.0677817	0.0878883
Riskscore	LILRA2	-0.0687756	0.0833224
Riskscore	LILRB1	-0.139618	0.00041772
Riskscore	LILRB3	-0.0840017	0.0343154
Riskscore	LPXN	-0.109114	0.00591625
Riskscore	LRMP	-0.163444	3.5e-05
Riskscore	LST1	-0.189014	1.61e-06
Riskscore	LTB	-0.151483	0.00012717
Riskscore	LTBR	0.403993	0
Riskscore	LY86	-0.193429	9.06e-07
Riskscore	LY96	-0.0944724	0.0172532
Riskscore	LYN	0.0440165	0.268064
Riskscore	LYZ	-0.0423156	0.287014
Riskscore	MAN2B1	-0.0411248	0.300805
Riskscore	MANBA	0.17085	1.5e-05
Riskscore	MICA	0.272081	3.06e-12
Riskscore	MICB	0.229162	5.18e-09
Riskscore	MNDA	-0.144132	0.000268536
Riskscore	MR1	-0.0262649	0.508828
Riskscore	MVP	0.357899	1.26e-20
Riskscore	MX2	0.148072	0.000180681
Riskscore	MYO10	0.122281	0.0020226
Riskscore	MYO1F	-0.140771	0.000373603
Riskscore	MYO1G	0.00975458	0.806202
Riskscore	NBEAL2	0.118092	0.00287865
Riskscore	NCF4	-0.12599	0.00146628
Riskscore	NCKAP1L	-0.151785	0.000123241
Riskscore	NEU1	0.0155864	0.695048
Riskscore	NFAM1	-0.114802	0.00376987
Riskscore	NFKB2	0.248423	2.19e-10
Riskscore	NLRC4	-0.146826	0.000205012
Riskscore	NMI	0.229393	5e-09
Riskscore	NOD1	0.0126284	0.750779
Riskscore	NOD2	0.218213	2.78e-08
Riskscore	NPC2	0.0382418	0.335991
Riskscore	OLR1	0.0817817	0.0393771
Riskscore	OSM	0.0628458	0.113625
Riskscore	OSTF1	0.0792153	0.0460029
Riskscore	PDCD1	-0.0754714	0.0573304
Riskscore	PDCD1LG2	-0.00421821	0.915514
Riskscore	PECAM1	-0.2511	1.38e-10
Riskscore	PI4K2A	0.0574725	0.148008
Riskscore	PIK3AP1	-0.0670439	0.0914068
Riskscore	PIK3CD	-0.123583	0.00180841
Riskscore	PIK3R6	-0.06266	0.114698
Riskscore	PLAC8	0.164174	3.22e-05
Riskscore	PLAUR	0.411756	2.22e-27
Riskscore	PLCG2	-0.0869863	0.0283924
Riskscore	PLEKHO2	-0.121395	0.00218127
Riskscore	PLSCR1	0.18219	3.82e-06
Riskscore	PML	0.283851	3.12e-13
Riskscore	PNMA1	0.0352835	0.374734
Riskscore	POLR3H	-0.14918	0.000161333
Riskscore	POU2F2	-0.0637555	0.108481
Riskscore	PRAM1	-0.0911408	0.0216227
Riskscore	PRDX6	0.155128	8.67e-05
Riskscore	PRF1	-0.0948575	0.0168017
Riskscore	PRKCD	0.144876	0.000249356
Riskscore	PRKCE	-0.209298	1.02e-07
Riskscore	PRKCH	-0.193913	8.49e-07
Riskscore	PROS1	-0.259982	2.87e-11
Riskscore	PSAP	-0.11236	0.00458566
Riskscore	PSMB8	0.302799	6.24e-15
Riskscore	PSMB9	0.278727	8.55e-13
Riskscore	PSME2	0.262458	2.19e-11
Riskscore	PTGER4	-0.237606	1.34e-09
Riskscore	PTPN2	0.0856644	0.0308974
Riskscore	PTPN6	-0.000666393	0.986628
Riskscore	PTPRC	-0.19257	1.01e-06
Riskscore	PTPRJ	0.0125695	0.751904
Riskscore	PYCARD	0.196967	5.65e-07
Riskscore	PYGL	0.237372	1.39e-09
Riskscore	QSOX1	0.339634	1.31e-18
Riskscore	RAB27A	-0.0908725	0.022013
Riskscore	RAB9B	-0.191861	1.11e-06
Riskscore	RAC2	0.126637	0.00138502
Riskscore	RAC3	0.0392367	0.323561
Riskscore	RAP2B	0.207579	1.31e-07
Riskscore	REL	0.0610188	0.124532
Riskscore	RELB	0.205093	1.85e-07
Riskscore	RGS1	-0.0392238	0.323721
Riskscore	RHOA	0.162801	3.76e-05
Riskscore	RHOG	0.0578212	0.14556
Riskscore	RIN3	-0.0256176	0.519331
Riskscore	RIPK1	-0.19258	1.01e-06
Riskscore	RIPK3	0.158587	5.97e-05
Riskscore	RNASE2	0.0225721	0.570203
Riskscore	RNASE6	-0.164002	3.29e-05
Riskscore	RNASET2	0.23455	2.2e-09
Riskscore	RNF135	0.0798384	0.0443136
Riskscore	RNF19B	0.251266	1.34e-10
Riskscore	S100A11	0.42448	3.64e-29
Riskscore	S100A8	-0.00747439	0.850892
Riskscore	S100A9	0.0926003	0.0196024
Riskscore	SAMHD1	-0.292371	5.57e-14
Riskscore	SAMSN1	-0.013955	0.725603
Riskscore	SARM1	-0.264041	1.37e-11
Riskscore	SASH3	-0.248579	2.13e-10
Riskscore	SCAMP1	-0.0599546	0.131251
Riskscore	SECTM1	0.147366	0.000194118
Riskscore	SERPINA1	0.14774	0.000186888
Riskscore	SERPINA3	-0.00390181	0.92183
Riskscore	SERPINB6	0.126058	0.0014575
Riskscore	SERPINB9	0.0717734	0.0707
Riskscore	SERPING1	-0.0993503	0.0122515
Riskscore	SIGLEC14	-0.0646849	0.103419
Riskscore	SIGLEC16	-0.0647	0.103338
Riskscore	SIGLEC5	-0.0117106	0.768356
Riskscore	SIGLEC7	0.0300224	0.450116
Riskscore	SIGLEC9	-0.000517873	0.989608
Riskscore	SIT1	-0.118804	0.00271322
Riskscore	SLA	-0.141419	0.000350748
Riskscore	SLAMF8	-0.0104871	0.791969
Riskscore	SLC11A1	0.256184	5.66e-11
Riskscore	SLC2A5	0.180771	4.56e-06
Riskscore	SNAP23	0.0967984	0.0146804
Riskscore	SOCS3	-0.0584159	0.141425
Riskscore	SP100	0.306482	2.82e-15
Riskscore	SP110	0.222432	1.47e-08
Riskscore	SPN	-0.173612	1.08e-05
Riskscore	SPTAN1	0.000207665	0.995833
Riskscore	ST6GAL1	-0.13231	0.00083105
Riskscore	STAP1	-0.156134	7.78e-05
Riskscore	STAT5A	-0.113149	0.00430625
Riskscore	STK10	0.0177334	0.655581
Riskscore	STX11	0.0217316	0.584651
Riskscore	SUSD2	-0.0175944	0.658108
Riskscore	SWAP70	-0.10936	0.00580437
Riskscore	TBC1D10C	-0.136992	0.000536926
Riskscore	TBKBP1	-0.027216	0.493599
Riskscore	TCIRG1	0.1369	0.000541636
Riskscore	TEC	0.0977115	0.0137666
Riskscore	TGFB1	0.318681	1.87e-16
Riskscore	TGFBR2	-0.0238738	0.548172
Riskscore	TLR1	-0.111431	0.00493589
Riskscore	TLR10	-0.207573	1.31e-07
Riskscore	TLR2	-0.0336446	0.397337
Riskscore	TLR3	-0.0305314	0.44247
Riskscore	TLR5	-0.162361	3.95e-05
Riskscore	TLR6	0.0474142	0.232823
Riskscore	TLR7	-0.16149	4.35e-05
Riskscore	TLR8	-0.112448	0.00455359
Riskscore	TMBIM1	0.38313	1.24e-23
Riskscore	TMEM173	0.161695	4.25e-05
Riskscore	TMEM179B	0.16488	2.98e-05
Riskscore	TMIGD2	-0.0379904	0.33918
Riskscore	TNFAIP8L2	-0.213351	5.69e-08
Riskscore	TNFRSF10A	0.336376	2.91e-18
Riskscore	TNFRSF10D	0.33436	4.74e-18
Riskscore	TNFRSF14	0.199572	3.97e-07
Riskscore	TNFRSF1A	0.162561	3.86e-05
Riskscore	TNFRSF1B	-0.07087	0.0743272
Riskscore	TNFSF14	-0.0385141	0.332559
Riskscore	TNFSF8	-0.194729	7.62e-07
Riskscore	TRAT1	-0.203646	2.27e-07
Riskscore	TREM2	-0.0138054	0.72843
Riskscore	TREML1	-0.0769791	0.0525173
Riskscore	TRIM14	0.123792	0.001776
Riskscore	TRIM21	0.195222	7.14e-07
Riskscore	TRIM22	-0.117067	0.00313338
Riskscore	TRIM38	0.0349991	0.378598
Riskscore	TRPM2	-0.15379	9.99e-05
Riskscore	TYROBP	-0.104157	0.00862294
Riskscore	UBR3	-0.216911	3.37e-08
Riskscore	UNC13D	0.464392	2.77e-35
Riskscore	UNC93B1	0.304256	4.56e-15
Riskscore	VAMP8	0.316745	2.9e-16
Riskscore	VNN1	0.0956952	0.0158835
Riskscore	VSIG4	-0.0459494	0.247592
Riskscore	WAS	-0.149158	0.000161691
Riskscore	ZAP70	-0.196965	5.65e-07

## Sheet: S8
B Cells enriched						CD4+ memory T-cells enriched enriched						CD8+ T-cells enriched						Macrophages enriched
gene	HR	pvalue	lower	upper		gene	HR	pvalue	lower	upper		gene	HR	pvalue	lower	upper		gene	HR	pvalue	lower	upper
METTL14	0.56	0.125	0.26	1.19		METTL14	0.57	0.253	0.21	1.52		METTL14	0.55	0.1	0.27	1.13		METTL14	1.38	0.224	0.82	2.35
METTL16	0.47	0.045	0.22	1		METTL16	0.5	0.141	0.2	1.28		METTL16	0.51	0.052	0.25	1.02		METTL16	0.72	0.251	0.41	1.26
METTL3	0.45	0.045	0.2	1		METTL3	0.35	0.021	0.14	0.89		METTL3	0.42	0.017	0.21	0.87		METTL3	0.49	0.0075	0.29	0.84
RBM15	2.36	0.034	1.04	5.34		RBM15	0.5	0.21	0.16	1.51		RBM15	3.86	0.004	1.46	10.17		RBM15	0.57	0.043	0.32	0.99
VIRMA	1.75	0.146	0.81	3.75		VIRMA	2.68	0.038	1.02	7.06		VIRMA	2.29	0.025	1.09	4.82		VIRMA	1.73	0.058	0.98	3.05
WTAP	1.74	0.15	0.81	3.71		WTAP	0.56	0.227	0.22	1.45		WTAP	0.65	0.217	0.33	1.3		WTAP	0.74	0.264	0.44	1.26
ZC3H13	2.26	0.123	0.78	6.54		ZC3H13	0.39	0.09	0.13	1.2		ZC3H13	2.18	0.028	1.07	4.44		ZC3H13	0.64	0.126	0.36	1.14
ALKBH5	0.4	0.01	0.19	0.82		ALKBH5	0.33	0.019	0.13	0.87		ALKBH5	0.36	0.004	0.18	0.74		ALKBH5	0.67	0.133	0.4	1.13
FTO	0.79	0.522	0.38	1.64		FTO	0.47	0.132	0.17	1.29		FTO	1.53	0.229	0.76	3.07		FTO	0.63	0.083	0.37	1.07
IGF2BP2	2.77	0.015	1.17	6.53		IGF2BP2	2.04	0.14	0.78	5.37		IGF2BP2	3.48	0.007	1.33	9.11		IGF2BP2	1.58	0.116	0.89	2.79
IGF2BP3	3.46	0.031	1.04	11.47		IGF2BP3	4.98	0.084	0.66	37.45		IGF2BP3	5	0.001	1.72	14.49		IGF2BP3	1.82	0.096	0.89	3.72
YTHDC1	0.54	0.136	0.24	1.23		YTHDC1	0.36	0.028	0.14	0.93		YTHDC1	0.59	0.134	0.3	1.18		YTHDC1	0.42	0.0012	0.24	0.72
YTHDC2	1.26	0.587	0.54	2.96		YTHDC2	0.5	0.132	0.19	1.26		YTHDC2	1.95	0.087	0.89	4.26		YTHDC2	0.51	0.015	0.29	0.89
YTHDF1	0.62	0.245	0.27	1.4		YTHDF1	0.33	0.064	0.09	1.13		YTHDF1	0.27	0.0015	0.11	0.63		YTHDF1	0.6	0.078	0.34	1.06
YTHDF2	2.25	0.094	0.85	5.97		YTHDF2	0.63	0.382	0.22	1.79		YTHDF2	2	0.129	0.8	4.95		YTHDF2	0.54	0.021	0.32	0.92
YTHDF3	0.62	0.226	0.29	1.35		YTHDF3	2.3	0.075	0.9	5.9		YTHDF3	2.39	0.014	1.17	4.9		YTHDF3	1.47	0.152	0.87	2.48
Natural killer T-cells enriched						Regulatory T-cells enriched						Type 2 T-helper cells enriched
gene	HR	pvalue	lower	upper		gene	HR	pvalue	lower	upper		gene	HR	pvalue	lower	upper
METTL14	0.41	0.042	0.17	1		METTL14	0.48	0.036	0.24	0.96		METTL14	0.51	0.171	0.2	1.36
METTL16	0.15	0.0004	0.05	0.5		METTL16	0.43	0.026	0.2	0.92		METTL16	0.23	0.0084	0.07	0.76
METTL3	0.36	0.0049	0.17	0.75		METTL3	0.26	0.0003	0.12	0.57		METTL3	0.35	0.017	0.14	0.86
RBM15	2.84	0.012	1.21	6.66		RBM15	2.75	0.0021	1.41	5.37		RBM15	1.74	0.151	0.81	3.75
VIRMA	2.94	0.002	1.44	6.02		VIRMA	2.58	0.028	1.07	6.19		VIRMA	1.93	0.092	0.89	4.21
WTAP	0.61	0.162	0.3	1.23		WTAP	0.48	0.044	0.24	1		WTAP	1.63	0.238	0.72	3.69
ZC3H13	0.59	0.243	0.24	1.44		ZC3H13	1.47	0.251	0.76	2.84		ZC3H13	0.57	0.145	0.27	1.22
ALKBH5	0.43	0.022	0.21	0.9		ALKBH5	0.35	0.012	0.15	0.82		ALKBH5	0.41	0.017	0.19	0.87
FTO	0.39	0.024	0.17	0.91		FTO	0.42	0.014	0.21	0.86		FTO	1.37	0.415	0.62	2.94
IGF2BP2	5.48	0.0021	1.64	18.33		IGF2BP2	2.89	0.004	1.35	6.15		IGF2BP2	4.58	0.0003	1.85	11.35
IGF2BP3	7.63	0.00021	2.24	26		IGF2BP3	3.24	0.00045	1.62	6.49		IGF2BP3	5.36	0.0024	1.6	17.9
YTHDC1	0.62	0.19	0.31	1.27		YTHDC1	0.43	0.021	0.21	0.9		YTHDC1	0.53	0.111	0.24	1.17
YTHDC2	0.73	0.384	0.36	1.49		YTHDC2	0.63	0.184	0.32	1.25		YTHDC2	0.79	0.576	0.35	1.8
YTHDF1	0.51	0.081	0.23	1.1		YTHDF1	0.29	0.0036	0.12	0.7		YTHDF1	0.28	0.00094	0.13	0.62
YTHDF2	1.93	0.086	0.9	4.12		YTHDF2	1.81	0.074	0.94	3.5		YTHDF2	0.52	0.112	0.23	1.18
YTHDF3	1.43	0.314	0.71	2.89		YTHDF3	1.83	0.071	0.094	3.56		YTHDF3	0.72	0.446	0.31	1.67

## Sheet: S16
	TCGA.H6.A45N.01	TCGA.IB.AAUN.01	TCGA.2J.AABA.01	TCGA.2J.AAB1.01	TCGA.XN.A8T3.01	TCGA.FB.A7DR.01	TCGA.2L.AAQL.01	TCGA.H8.A6C1.01	TCGA.2J.AABE.01	TCGA.RB.A7B8.01	TCGA.IB.AAUO.01	TCGA.2J.AAB6.01	TCGA.2J.AABF.01	TCGA.HZ.8002.01	TCGA.FB.AAQ6.01	TCGA.IB.7891.01	TCGA.YB.A89D.01	TCGA.IB.A5SQ.01	TCGA.2J.AABP.01	TCGA.US.A77G.01	TCGA.IB.A7LX.01	TCGA.US.A77J.01	TCGA.HZ.A49G.01	TCGA.S4.A8RP.01	TCGA.HZ.A49H.01	TCGA.S4.A8RM.01	TCGA.IB.AAUP.01	TCGA.FB.AAPQ.01	TCGA.HZ.8637.01	TCGA.HZ.A77P.01	TCGA.IB.7646.01	TCGA.HV.A5A3.01	TCGA.3A.A9IV.01	TCGA.3A.A9I7.01	TCGA.FB.AAPP.01	TCGA.F2.A7TX.01	TCGA.XD.AAUL.01	TCGA.HV.AA8X.01	TCGA.HZ.A77Q.01	TCGA.FB.AAQ0.01	TCGA.F2.A44H.01	TCGA.IB.7644.01	TCGA.3A.A9IB.01	TCGA.IB.AAUW.01	TCGA.HZ.7919.01	TCGA.FB.AAPS.01	TCGA.LB.A7SX.01	TCGA.IB.AAUS.01	TCGA.HV.A7OP.01
IFN-Gamma_signature	0.0839549	0.0508991	-0.0423998	0.108719	0.0928112	0.0501486	0.025275	-0.0166889	-0.0839061	0.0224227	0.0774916	-0.0387968	0.0993245	0.0737565	-0.0761762	0.175317	-0.00107499	0.0258179	0.267429	-0.106362	-0.02512	0.196292	0.081479	0.0741301	0.126698	-0.0286023	0.159616	-0.0816134	0.328707	0.0156159	0.165837	-0.140633	-0.122418	0.0567543	-0.244852	0.237811	-0.0301337	-0.0759088	0.0817139	-0.160962	0.0442644	-0.0456771	-0.0207978	0.0368556	0.079643	0.0880706	-0.0521843	0.132593	-0.0832427
APM_signal	0.457306	0.572705	0.442526	0.469885	0.506505	0.488203	0.440208	0.480352	0.436448	0.45434	0.540028	0.480725	0.479616	0.414224	0.488817	0.487769	0.424327	0.449312	0.487499	0.412776	0.501679	0.464451	0.475509	0.460728	0.457989	0.405844	0.48971	0.434831	0.573056	0.397001	0.507598	0.454994	0.294313	0.458064	0.401164	0.546028	0.430771	0.483325	0.47953	0.490073	0.413035	0.394866	0.48628	0.412574	0.466521	0.464013	0.425585	0.491704	0.413168
Base_excision_repair	-0.0730798	0.0145532	-0.042832	-0.0363252	0.0385922	-0.0706041	-0.0468459	-0.0148295	-0.0525804	-0.0238474	0.0984252	0.0161937	0.0351076	-0.0801956	-0.00900374	-0.0613304	-0.106647	-0.0400776	0.176509	-0.0459087	0.0255778	0.0375176	-0.086321	-0.0268765	-0.0838306	-0.0748657	0.0259139	-0.159256	0.0625806	-0.0643026	0.0489686	-0.0624735	-0.0262389	-0.0554741	0.106701	0.150839	-0.101589	0.0329339	-0.0852514	-0.0245995	-0.0560873	0.00142394	-0.069392	-0.0857901	-0.00431734	-0.111574	0.0390723	-0.0678797	0.0441652
Cell_cycle	-0.152133	0.0406456	-0.166677	-0.120325	-0.0329376	-0.107611	-0.123297	-0.0916666	-0.162817	-0.142865	-0.00691452	0.00250484	-0.0320705	-0.121622	-0.068526	-0.12886	-0.121427	-0.0621854	0.231322	-0.0535346	-0.0227352	-0.077887	-0.168768	-0.145514	-0.154516	-0.158255	-0.0500186	-0.117605	-0.0401364	-0.144246	0.0269717	-0.119142	-0.160937	-0.0720563	0.0775631	0.0991238	-0.110732	-0.0204645	-0.147612	-0.0686289	-0.129575	-0.0653157	-0.029291	-0.178942	-0.0367981	-0.148347	0.0135237	-0.126845	-0.0183177
DNA_replication	-0.143011	0.0265207	-0.126725	-0.0964553	-0.0146035	-0.0756889	-0.102699	-0.0950275	-0.134419	-0.0878768	0.0691356	0.0236311	-0.0222493	-0.108796	-0.0859186	-0.126201	-0.166806	-0.0631151	0.229125	-0.0914221	0.0283353	-0.014043	-0.161068	-0.113742	-0.131703	-0.151548	-0.013087	-0.164572	0.0235584	-0.11513	0.0810101	-0.131134	-0.0972458	-0.0955503	0.0898278	0.129651	-0.116412	-0.0266803	-0.119372	-0.0676442	-0.125375	-0.0673691	-0.088185	-0.187064	-0.0382394	-0.15861	0.0150827	-0.108097	0.0720803
Fanconi_anemia_pathway	-0.338508	-0.193181	-0.289221	-0.266047	-0.261002	-0.269961	-0.308539	-0.281705	-0.316685	-0.287039	-0.210021	-0.224742	-0.258421	-0.284036	-0.297655	-0.300674	-0.347151	-0.281166	-0.0107942	-0.222486	-0.222786	-0.270152	-0.321478	-0.295368	-0.336104	-0.269518	-0.234812	-0.30511	-0.186894	-0.30228	-0.125028	-0.310548	-0.224353	-0.311057	-0.110523	-0.150858	-0.300446	-0.218513	-0.316621	-0.267313	-0.300036	-0.267774	-0.298486	-0.333748	-0.240462	-0.333878	-0.210889	-0.306836	-0.150115
Homologous_recombination	-0.348732	-0.288647	-0.305206	-0.304234	-0.307543	-0.313609	-0.330084	-0.33835	-0.343052	-0.304099	-0.250194	-0.256809	-0.308153	-0.322271	-0.339222	-0.343975	-0.347449	-0.297336	0.0133615	-0.286974	-0.231634	-0.276274	-0.337865	-0.329758	-0.340001	-0.348536	-0.274828	-0.333787	-0.254582	-0.321184	-0.216532	-0.34162	-0.21245	-0.328613	-0.143699	-0.225058	-0.324401	-0.297566	-0.334913	-0.29421	-0.328096	-0.345303	-0.3229	-0.337134	-0.335179	-0.317686	-0.266482	-0.310137	-0.167171
MicroRNAs_in_cancer	-0.274165	-0.0680985	-0.311051	-0.279531	-0.203914	-0.230897	-0.234816	-0.236035	-0.276067	-0.263685	-0.141317	-0.126368	-0.167477	-0.24919	-0.18764	-0.223564	-0.191651	-0.211838	0.203297	-0.127126	-0.180001	-0.187013	-0.304597	-0.272684	-0.296674	-0.312881	-0.169522	-0.216636	-0.152548	-0.280117	-0.142804	-0.264497	-0.244044	-0.161656	-0.0784826	-0.040897	-0.265241	-0.112056	-0.282628	-0.22892	-0.268491	-0.197973	-0.111343	-0.305674	-0.190334	-0.223145	-0.116495	-0.234446	-0.106781
Mismatch_repair	-0.150527	-0.0242365	-0.118229	-0.124979	-0.0381781	-0.0964488	-0.109217	-0.129182	-0.154709	-0.0979251	0.0442856	0.0195813	-0.0255488	-0.126492	-0.099942	-0.134857	-0.172485	-0.104036	0.195511	-0.13891	0.0159769	-0.0309098	-0.151543	-0.124071	-0.119677	-0.182735	-0.0330292	-0.187816	0.0152123	-0.132536	0.0663838	-0.131231	-0.0509392	-0.122017	0.0759174	0.0742201	-0.149404	-0.0462771	-0.129146	-0.069643	-0.124438	-0.104343	-0.116594	-0.166126	-0.0650111	-0.155458	-0.0187779	-0.137296	0.0518474
Nucleotide_excision_repair	-0.11836	-0.020617	-0.0713236	-0.0937325	-0.0127773	-0.0727345	-0.0818428	-0.0933909	-0.108818	-0.0646071	0.0548731	0.0269098	-0.011344	-0.0892515	-0.0766622	-0.0979502	-0.137233	-0.088676	0.180879	-0.107795	0.0283455	-0.0218555	-0.113665	-0.0812414	-0.102163	-0.146817	-0.0289117	-0.146041	0.0142773	-0.0941055	0.0636079	-0.109328	-0.0119363	-0.0850347	0.0692528	0.0807964	-0.10611	-0.0496213	-0.101889	-0.040661	-0.102813	-0.0733244	-0.084748	-0.129693	-0.0423272	-0.11947	0.0067614	-0.111165	0.0492794
Oocyte_meiosis	-0.182641	-0.0258125	-0.177983	-0.139824	-0.0473203	-0.116349	-0.156464	-0.100367	-0.196784	-0.181894	-0.0347926	0.0252777	-0.0868917	-0.177387	-0.111015	-0.17905	-0.187291	-0.0940263	0.19382	-0.0895924	-0.0526376	-0.129874	-0.178443	-0.176059	-0.202106	-0.177812	-0.0949688	-0.121757	-0.0952878	-0.177271	0.0101334	-0.108113	-0.167575	-0.142227	0.0480174	0.0675987	-0.119445	-0.0667768	-0.181333	-0.0500587	-0.14545	-0.0874632	-0.0492245	-0.224996	-0.0604967	-0.169176	-0.0199403	-0.167312	-0.0517664
p53_signaling_pathway	-0.208959	0.0511293	-0.20241	-0.150266	-0.0838169	-0.144552	-0.153935	-0.113637	-0.216156	-0.170266	-0.0339531	-0.0250954	-0.0730811	-0.159187	-0.0565969	-0.134658	-0.107886	-0.134625	0.234196	0.0019543	-0.0915053	-0.141016	-0.22279	-0.200562	-0.193079	-0.174159	-0.130322	-0.078697	-0.0859744	-0.207874	-0.0496172	-0.132468	-0.271559	-0.0721016	0.0640498	0.0618531	-0.159614	-0.0002148	-0.19201	-0.087678	-0.167688	-0.126679	0.00959958	-0.234082	-0.0689812	-0.171262	-0.0712768	-0.167492	-0.0680264
Progesterone-mediated_oocyte_maturation	-0.288282	-0.0619884	-0.293412	-0.246458	-0.0856686	-0.205532	-0.231015	-0.177172	-0.310435	-0.297283	-0.101665	-0.0454767	-0.173122	-0.303363	-0.181704	-0.295244	-0.292271	-0.186274	0.158672	-0.156371	-0.112483	-0.219991	-0.286795	-0.273283	-0.316263	-0.280366	-0.172622	-0.161922	-0.185106	-0.27636	-0.0169577	-0.1796	-0.248827	-0.254085	0.0224263	0.0388354	-0.198009	-0.145129	-0.277556	-0.101023	-0.235904	-0.139246	-0.0935212	-0.367253	-0.115	-0.252207	-0.0948481	-0.252171	-0.10484
Proteasome	0.491982	0.515956	0.488844	0.492161	0.503887	0.510725	0.520023	0.525573	0.48889	0.507148	0.528554	0.512901	0.512507	0.480119	0.511688	0.499873	0.487733	0.52101	0.537825	0.489382	0.498142	0.515216	0.479412	0.490169	0.497791	0.461253	0.514747	0.47825	0.529145	0.499604	0.519245	0.498752	0.43329	0.50329	0.510077	0.531101	0.498739	0.5261	0.494266	0.513968	0.500579	0.474802	0.516887	0.469312	0.500966	0.490638	0.526674	0.496028	0.516913
Pyrimidine_metabolism	-0.267822	-0.0894395	-0.225489	-0.207071	-0.100594	-0.179302	-0.200201	-0.116417	-0.238837	-0.184349	-0.0300587	-0.0453421	-0.159818	-0.239645	-0.195773	-0.262758	-0.270948	-0.197573	0.145022	-0.17214	-0.0918105	-0.125351	-0.280018	-0.207703	-0.247242	-0.225229	-0.108522	-0.215751	-0.0615681	-0.232314	-0.0598698	-0.183698	-0.258159	-0.256691	0.0652341	0.00897483	-0.223121	-0.0656727	-0.233019	-0.143352	-0.193547	-0.141353	-0.147187	-0.32498	-0.125604	-0.248716	-0.108973	-0.237658	-0.0413755
Spliceosome	0.280703	0.328801	0.309964	0.293803	0.326692	0.30243	0.341754	0.314983	0.28155	0.31655	0.354141	0.344906	0.335088	0.291389	0.343175	0.283595	0.280186	0.318505	0.404	0.296441	0.340615	0.348232	0.284808	0.306102	0.311189	0.294457	0.319725	0.2904	0.317903	0.308292	0.343745	0.303392	0.263688	0.29617	0.377794	0.375239	0.297585	0.288879	0.283344	0.343297	0.283762	0.299414	0.31604	0.286444	0.296379	0.293356	0.329785	0.298775	0.371979
Systemic_lupus_erythematosus	-0.0310852	0.0882899	-0.0446019	-0.0358104	0.033251	-0.0392822	0.000365043	0.168233	0.0350648	-0.00249286	0.216595	0.122944	-0.0349355	-0.092813	0.0676644	0.0365502	0.0371863	0.0339924	0.141127	0.117603	0.203997	-0.0670292	-0.0662788	-0.0195562	-0.0763246	0.0344314	0.0061955	0.184021	-0.0384487	0.00655361	0.157021	0.0592918	-0.00808882	-0.0323681	0.0131819	-0.0309512	-0.0939727	0.172904	0.0448917	0.147687	0.0190778	0.0190947	0.0170354	-0.077309	0.0980191	-0.132596	0.22119	-0.0209769	0.176534
Viral_carcinogenesis	-0.0866046	0.0882903	-0.0964595	-0.066966	0.0112146	-0.080626	-0.0643601	0.0844928	-0.0310101	-0.0681486	0.130825	0.0774003	-0.0184392	-0.0848461	0.0711591	-0.00617202	-0.00580104	-9.93e-05	0.177657	0.0856334	0.121098	-0.113167	-0.124519	-0.0771021	-0.116514	-0.0286432	-0.0436949	0.0857764	-0.037483	-0.0646809	0.123837	0.0144226	-0.0959852	-0.0257872	0.0392354	0.0406903	-0.115916	0.122356	-0.0400435	0.0992307	-0.0438057	0.00271979	0.0380737	-0.130567	0.0593497	-0.17022	0.152581	-0.0804341	0.085306
[truncated: 586 more columns]

## Sheet: S14
	TCGA.H6.A45N.01	TCGA.IB.AAUN.01	TCGA.2J.AABA.01	TCGA.2J.AAB1.01	TCGA.XN.A8T3.01	TCGA.FB.A7DR.01	TCGA.2L.AAQL.01	TCGA.H8.A6C1.01	TCGA.2J.AABE.01	TCGA.RB.A7B8.01	TCGA.IB.AAUO.01	TCGA.2J.AAB6.01	TCGA.2J.AABF.01	TCGA.HZ.8002.01	TCGA.FB.AAQ6.01	TCGA.IB.7891.01	TCGA.YB.A89D.01	TCGA.IB.A5SQ.01	TCGA.2J.AABP.01	TCGA.US.A77G.01	TCGA.IB.A7LX.01	TCGA.US.A77J.01	TCGA.HZ.A49G.01	TCGA.S4.A8RP.01	TCGA.HZ.A49H.01	TCGA.S4.A8RM.01	TCGA.IB.AAUP.01	TCGA.FB.AAPQ.01	TCGA.HZ.8637.01	TCGA.HZ.A77P.01	TCGA.IB.7646.01	TCGA.HV.A5A3.01	TCGA.3A.A9IV.01	TCGA.3A.A9I7.01	TCGA.FB.AAPP.01	TCGA.F2.A7TX.01	TCGA.XD.AAUL.01	TCGA.HV.AA8X.01	TCGA.HZ.A77Q.01	TCGA.FB.AAQ0.01	TCGA.F2.A44H.01	TCGA.IB.7644.01	TCGA.3A.A9IB.01	TCGA.IB.AAUW.01	TCGA.HZ.7919.01	TCGA.FB.AAPS.01	TCGA.LB.A7SX.01	TCGA.IB.AAUS.01	TCGA.HV.A7OP.01
step 1	0.234572	0.233342	0.227641	0.23306	0.237585	0.277048	0.231312	0.22988	0.212576	0.256293	0.227809	0.251796	0.259364	0.228297	0.222436	0.257419	0.265402	0.252561	0.281447	0.189086	0.233054	0.224263	0.210236	0.236859	0.235873	0.215388	0.234622	0.257563	0.258283	0.25906	0.312901	0.233622	0.215048	0.228005	0.189723	0.246074	0.225238	0.226165	0.245392	0.227737	0.242512	0.232238	0.243483	0.224597	0.246772	0.245098	0.215143	0.250412	0.206182
step 2	-0.100195	-0.104834	-0.128057	-0.10676	-0.0906467	-0.134058	-0.112081	-0.0939513	-0.106343	-0.103846	-0.069433	-0.110128	-0.0595026	-0.0858329	-0.141087	-0.0637259	-0.0580091	-0.123455	-0.0332887	-0.133636	-0.111415	-0.0727527	-0.0579643	-0.107257	-0.0752349	-0.0930511	-0.056655	-0.0688496	0.0251562	-0.123858	-0.0475326	-0.0908317	-0.207205	-0.139636	-0.144302	-0.062065	-0.095025	-0.122685	-0.0816312	-0.121186	-0.0380015	-0.118171	-0.108243	-0.0948739	-0.110159	-0.10376	-0.112314	-0.0395157	-0.148733
step 3	-0.150017	-0.190027	-0.194307	-0.151879	-0.175203	-0.188504	-0.151461	-0.170084	-0.174649	-0.131932	-0.126114	-0.155321	-0.133366	-0.175608	-0.21905	-0.104663	-0.144149	-0.145736	-0.0497906	-0.233748	-0.203103	0.00931564	-0.124741	-0.19112	-0.110369	-0.200755	-0.0070173	-0.191357	0.0132242	-0.215963	-0.149955	-0.192444	-0.318815	-0.128679	-0.268077	-0.129013	-0.191022	-0.22096	-0.109984	-0.197605	-0.142817	-0.200539	-0.164915	-0.202132	-0.161877	-0.0638991	-0.21191	-0.0500304	-0.181578
B cell	-0.301298	-0.198191	-0.193472	-0.208651	-0.476052	-0.473614	-0.495478	-0.173653	-0.405977	-0.233661	-0.24939	-0.467558	-0.3035	-0.200944	-0.454581	-0.169878	-0.44593	0.00739284	0.190956	-0.475423	-0.446402	0.436964	-0.497129	-0.436807	-0.19654	-0.492568	0.438459	-0.494455	0.319308	-0.494691	-0.0633897	-0.500511	-0.482973	0.0981518	-0.494927	-0.0549744	-0.488242	-0.501534	0.248604	-0.489029	-0.501848	-0.501376	-0.460401	-0.148014	-0.334644	-0.0442784	-0.382934	-0.303736	-0.484782
Basophil	-0.457835	-0.319187	-0.377267	0.0303156	-0.408966	-0.0604573	-0.225149	-0.318679	-0.285557	-0.190422	-0.260512	-0.351715	-0.308833	-0.381603	-0.2042	-0.302414	-0.0710736	-0.249504	-0.190023	-0.0673828	-0.411045	-0.201602	-0.329086	-0.332397	-0.334562	-0.130931	-0.260437	0.109729	-0.415767	0.0181433	-0.166416	-0.102322	-0.441439	-0.338267	0.314569	-0.236639	-0.267681	-0.131339	-0.0353074	-0.14624	-0.205099	-0.1626	-0.2091	-0.467529	-0.117341	-0.35364	-0.16202	-0.131178	-0.204106
CD4 T cell	0.38135	0.253581	0.323555	0.419478	0.214871	0.217653	0.322076	0.291061	0.240278	0.247959	0.303757	0.195655	0.363623	0.344922	0.137049	0.373992	0.379066	0.443564	0.129571	0.274019	0.245369	0.396136	0.415648	0.373999	0.368601	0.0997148	0.366731	0.216812	0.39018	0.241998	0.206246	0.207174	0.223388	0.301086	0.0388431	0.309011	0.228627	0.193986	0.353572	0.0738696	0.315526	0.144884	0.336192	0.3543	0.261384	0.360692	0.226854	0.304611	0.0901205
CD8 T cell	-0.000902897	0.120901	-0.0723444	0.184278	0.0275782	-0.0178022	0.0167612	5.77351e-05	-0.0325518	-0.0298707	0.0909605	-0.0648468	0.114559	-0.096799	-0.0186491	0.125518	0.0345401	0.0175649	0.0949485	-0.116205	0.00459677	-0.012757	-0.00625838	0.0857756	0.0776813	-0.0486322	-0.0341995	-0.00491853	0.318524	-0.0998104	0.189431	-0.0517291	-0.0822801	-0.0365292	-0.190738	0.160337	-0.00147804	-0.0366696	-0.0688533	-0.157038	0.01174	-0.0346377	-0.0239359	-0.0147383	0.0305123	-0.0156202	-0.0261136	0.00315308	-0.0694539
Dendritic cell	0.0800178	-0.00895892	-0.0763579	0.0552559	-0.0651045	0.082919	0.0672625	-0.00200146	-0.196726	0.0356025	0.0414314	-0.223844	0.125646	0.131908	-0.201703	0.143658	0.115467	0.0946123	0.0166327	-0.153041	-0.113227	0.354626	0.10403	0.0360291	0.239284	-0.125737	0.293984	-0.152499	0.282328	0.0910124	-0.0548647	-0.1863	-0.242473	0.137589	-0.322976	0.0669418	-0.0816627	-0.185242	0.111301	-0.249679	0.174705	-0.0433746	0.0133094	0.125086	-0.00476119	0.225354	-0.0697566	0.173558	-0.170156
Eosinophil	-0.316817	-0.312676	-0.219242	-0.069958	-0.32499	-0.0588909	-0.205764	-0.255209	-0.28447	-0.121439	-0.257805	-0.162867	-0.158988	-0.275611	-0.231186	-0.14551	0.00501637	-0.219472	-0.0454645	-0.157561	-0.353996	-0.111492	-0.313362	-0.326222	-0.212707	-0.191476	-0.238761	0.022116	-0.226619	0.100374	-0.0707871	-0.115032	-0.42784	-0.160435	0.149083	-0.143968	-0.291912	-0.175266	0.108362	-0.17214	-0.144434	-0.16882	-0.215583	-0.426934	-0.166147	-0.0890085	-0.0864843	0.0311633	-0.203606
Macrophage	0.234405	0.0302244	0.0528759	0.0265232	0.152834	0.157614	0.199539	0.13856	0.0367125	0.156659	0.243332	0.0831035	0.242949	0.243119	-0.0747107	0.236578	0.204041	0.125574	0.245395	-0.138893	0.0159369	0.304081	0.292369	0.164365	0.238159	-0.0415518	0.17291	0.103671	0.242678	0.163846	0.142954	0.0475005	-0.235215	0.0842749	-0.277672	0.197001	0.099833	-0.0306858	0.21687	-0.106868	0.278496	0.0216071	0.0972562	0.221012	0.0937802	0.193771	0.114984	0.213114	-0.0678292
MDSC	-0.431262	-0.209407	-0.317142	-0.0985597	-0.44222	0.150593	-0.11533	0.168551	-0.247261	0.0934723	0.140404	0.0140208	0.149385	-0.310771	0.187231	0.121488	0.0148414	-0.420082	0.100103	-0.0573868	-0.4282	-0.299637	-0.169947	-0.366413	0.147232	-0.0477452	-0.213619	0.0755563	0.152101	-0.322755	0.204464	-0.459701	-0.473518	0.0191182	-0.472552	-0.0234026	0.140239	0.132739	0.164029	0.132728	0.120825	0.12236	4.05517e-05	-0.0714668	-0.175631	-0.0884232	-0.360993	0.132688	-0.229181
Monocyte	0.254596	0.204975	0.174187	0.0852296	0.23568	0.144358	0.213733	0.22899	0.243373	0.0700529	0.360454	0.0756568	0.234558	0.277491	-0.0272274	0.226122	0.234352	0.236578	0.00274446	-0.0377061	0.232714	0.246652	0.254956	0.25292	0.236879	-0.0620677	0.200731	0.152032	0.130448	0.173568	0.155511	0.188374	-0.0163274	0.0892292	-0.280845	0.23363	0.195123	0.151524	0.177374	-0.1012	0.174013	0.0385325	0.243826	0.289393	0.147378	0.145994	0.2777	0.163097	-0.190566
Neutrophil	-0.0590168	-0.0961471	0.0817085	-0.00652212	-0.0477275	0.143148	0.0567952	0.368166	0.145789	0.279923	0.28714	0.0891351	0.277973	-0.0374188	-0.0331097	0.108735	0.104133	0.0807904	-0.037786	0.0390078	-0.175661	0.104633	0.0625423	-0.0102606	0.356263	-0.0530798	-0.207564	0.16155	0.0834208	-0.172762	0.0967947	-0.200367	-0.428947	-0.120135	-0.315015	0.132735	0.205335	0.15909	0.202891	0.144053	0.201329	0.0732356	0.0639482	0.0990416	-0.0811775	-0.047353	0.248762	0.0542775	0.090685
NK cell	0.0267346	0.0776152	-0.108193	0.156926	0.0403379	-0.0161075	-0.00334424	-0.116066	-0.153179	-0.0261567	0.0493667	-0.107299	0.111434	-0.0683861	-0.153927	0.124129	-0.0243849	-0.0065588	0.148061	-0.223415	-0.041619	0.0630103	0.0400339	0.0984469	0.0413934	-0.185481	-0.00999428	-0.164931	0.284745	-0.100617	0.158891	-0.11469	-0.222704	-0.027989	-0.345985	0.201262	-0.106951	-0.185936	-0.0685509	-0.257621	-0.00474891	-0.101584	-0.0680177	-0.00914679	0.0330759	0.000343402	-0.104117	-0.0178031	-0.206777
T cell	0.0959815	0.0278986	-0.0242646	0.160429	-0.0194881	0.0174422	0.0722496	0.00138338	-0.145153	0.00753717	0.0304	-0.172965	0.137705	0.10778	-0.182873	0.175175	0.0921387	0.152392	0.0787344	-0.0972948	-0.0708278	0.333109	0.133464	0.122341	0.179001	-0.16196	0.281878	-0.118405	0.331455	0.0318675	0.0247859	-0.139347	-0.199931	0.124923	-0.326554	0.139415	-0.0830265	-0.14865	0.136846	-0.279147	0.127047	-0.0961496	0.0340766	0.131957	0.0158212	0.181917	-0.0861651	0.0880098	-0.218691
TH1 cell	-0.112918	0.0813653	-0.360988	0.145941	-0.00774196	-0.10137	-0.125708	-0.333413	-0.373315	-0.146679	-0.103849	-0.150188	0.0434937	-0.299435	-0.239582	0.0893792	-0.220525	-0.204098	0.166011	-0.33269	-0.158343	-0.13673	-0.190156	0.0587432	-0.0534846	-0.300169	-0.158848	-0.369457	0.316982	-0.269312	0.175449	-0.285165	-0.448488	-0.114461	-0.406297	0.194296	-0.332729	-0.353027	-0.273445	-0.405513	-0.266576	-0.246766	-0.213572	-0.135403	-0.0147058	-0.140892	-0.35857	-0.165983	-0.411843
TH17 cell	0.27553	0.245057	0.272307	0.334651	0.197532	0.238575	0.278367	0.355714	0.284317	0.217131	0.214672	0.142364	0.276374	0.26471	0.260478	0.294876	0.378174	0.309951	0.26686	0.128082	0.147173	0.290934	0.254535	0.180966	0.408417	0.29203	0.282553	0.34192	0.473164	0.240414	0.352589	0.0892197	0.273655	0.195568	0.0475791	0.216221	0.320031	0.158899	0.281499	-0.0246789	0.378816	0.204922	0.231838	0.271964	0.128819	0.300734	0.299037	0.329454	0.246185
Th2 cell	0.0338737	-0.12411	-0.0693916	0.168843	-0.21523	-0.379429	-0.116104	0.0087974	0.0397247	-0.285694	-0.319013	-0.220995	-0.0409201	0.0860389	-0.350443	-0.0159552	0.202142	0.259974	-0.291081	-0.0912657	-0.248721	0.163138	0.215288	-0.0355535	0.077855	-0.213289	0.0260684	-0.264288	-0.087378	-0.0349227	-0.336353	-0.264036	-0.440499	-0.215736	-0.400689	-0.217336	0.0805927	-0.286634	0.126066	-0.375482	0.0149771	-0.101089	-0.248004	-0.328182	-0.066885	-0.0743558	-0.339116	0.235978	-0.358767
TH22 cell	-0.228942	0.0588282	-0.20637	0.200786	-0.429021	-0.232088	0.0478175	0.408022	0.0913881	-0.128588	0.242863	-0.33142	0.100118	-0.35698	0.265592	-0.066221	0.283995	0.0233582	-0.269603	-0.150924	-0.109713	-0.267951	-0.372238	-0.285883	0.268344	0.278254	-0.32442	0.44129	0.472906	-0.409674	0.208808	-0.123712	-0.49595	-0.407471	-0.302556	-0.279276	0.342194	0.181911	-0.219111	-0.165867	0.312466	0.115847	-0.219347	-0.205112	-0.237122	-0.155328	0.113016	-0.0373575	0.213291
Treg cell	-0.127452	-0.256446	-0.220425	-0.0739028	-0.245845	-0.174418	-0.19478	-0.0957843	-0.152543	-0.325617	-0.200034	-0.290728	-0.139701	-0.108707	-0.288689	-0.146264	-0.0472802	-0.0341218	-0.310893	-0.219228	-0.222184	-0.0135733	-0.0612684	-0.181365	-0.0576827	-0.186494	-0.130038	-0.215267	-0.189462	-0.169295	-0.345462	-0.304321	-0.436386	-0.277172	-0.418319	-0.268267	-0.0531328	-0.262182	-0.0963838	-0.325171	-0.165225	-0.202486	-0.291282	-0.188813	-0.185008	-0.206025	-0.31939	-0.0114316	-0.266073
step 5	0.242422	0.227292	0.185433	0.213687	0.181275	0.20444	0.215691	0.219421	0.244043	0.232408	0.254331	0.233752	0.258561	0.201997	0.185494	0.206214	0.238267	0.234553	0.284686	0.172762	0.180335	0.253254	0.254285	0.231158	0.217091	0.216229	0.272633	0.206091	0.281281	0.185206	0.234422	0.222648	0.0846572	0.203688	0.033684	0.218875	0.205947	0.19558	0.248326	0.202136	0.223838	0.188099	0.228648	0.208331	0.207941	0.23592	0.201812	0.270562	0.0829266
step 6	-0.0971956	-0.100314	-0.0866599	-0.111554	-0.0718949	-0.0951155	-0.1025	-0.101286	-0.0868578	-0.0692701	-0.00314233	-0.0946569	-0.0964801	-0.119199	-0.117241	-0.0618811	-0.103705	-0.0612966	0.031435	-0.165236	-0.0943182	0.0224359	-0.0747056	-0.118289	-0.0686069	-0.165301	-0.00409007	-0.13689	0.0257178	-0.160418	-0.0256932	-0.0995138	-0.191829	-0.0940558	-0.144346	-0.0480559	-0.125173	-0.117164	-0.0613164	-0.11238	-0.0651405	-0.147276	-0.0895624	-0.115766	-0.103905	-0.0231639	-0.120593	-0.035775	-0.0982282
step 7	-0.0373624	-0.0234916	-0.0736582	-0.0459971	-0.0431608	0.0249125	-0.0362198	-0.059141	-0.0756074	-0.0809616	0.0239269	-0.0345521	-0.0109144	-0.0304336	-0.120619	0.00876645	-0.0585881	-0.0567785	0.0850639	-0.160849	-0.0923183	0.0487678	-0.0249939	-0.0480972	0.00609829	-0.127322	0.0060459	-0.0515913	0.0667371	-0.0590699	0.0271013	-0.116223	-0.155815	-0.0848087	-0.229876	0.0399117	-0.0517643	-0.115661	-0.00296666	-0.168684	-0.0420918	-0.125995	-0.0516335	-0.00131352	-0.0918818	-0.0150282	-0.0972937	0.0484822	-0.146475
[truncated: 586 more columns]

## Sheet: S10
gene	immune_cells	cor	p.value
METTL14	IDO1	0.110201	0.00543615
METTL14	CD274	0.0845364	0.0331825
METTL14	HAVCR2	0.0301158	0.448708
METTL14	CTLA4	-0.0273231	0.491898
METTL14	PDCD1	-0.179891	5.08008e-06
METTL14	LAG3	-0.00151147	0.969678
METTL14	CXCL10	0.0889577	0.0249812
METTL14	CXCL9	0.114181	0.00396384
METTL14	GZMA	0.0839138	0.0345047
METTL14	GZMB	-0.00110073	0.977915
METTL14	CD8A	0.0700736	0.0776495
METTL14	PRF1	0.0638122	0.108167
METTL14	TBX2	-0.0485965	0.221366
METTL14	TNF	-0.0508392	0.200752
METTL16	IDO1	0.06392	0.107572
METTL16	CD274	0.088049	0.0265068
METTL16	HAVCR2	0.0063999	0.872128
METTL16	CTLA4	0.137661	0.000503897
METTL16	PDCD1	0.024443	0.538671
METTL16	LAG3	0.0855723	0.0310788
METTL16	CXCL10	-0.0152699	0.700939
METTL16	CXCL9	0.098471	0.013045
METTL16	GZMA	0.116391	0.00331216
METTL16	GZMB	0.0366102	0.357029
METTL16	CD8A	0.17342	1.10886e-05
METTL16	PRF1	0.100615	0.0111854
METTL16	TBX2	0.145927	0.000224468
METTL16	TNF	-0.0637688	0.108407
METTL3	IDO1	0.134415	0.000684029
METTL3	CD274	0.00183695	0.963152
METTL3	HAVCR2	0.104722	0.00826674
METTL3	CTLA4	0.124358	0.00169093
METTL3	PDCD1	-0.0375657	0.344611
METTL3	LAG3	0.0875191	0.0274332
METTL3	CXCL10	0.0170471	0.6681
METTL3	CXCL9	0.0769512	0.0526032
METTL3	GZMA	0.173007	1.16433e-05
METTL3	GZMB	0.0874169	0.0276148
METTL3	CD8A	0.15656	7.43608e-05
METTL3	PRF1	0.122337	0.00201278
METTL3	TBX2	0.164267	3.18889e-05
METTL3	TNF	0.0324095	0.414901
RBM15	IDO1	0.168433	1.9853e-05
RBM15	CD274	0.104823	0.00820462
RBM15	HAVCR2	0.100453	0.0113173
RBM15	CTLA4	0.0776828	0.0503892
RBM15	PDCD1	-0.0283914	0.475118
RBM15	LAG3	-0.00555287	0.888934
RBM15	CXCL10	0.103513	0.00904559
RBM15	CXCL9	0.0688809	0.0828499
RBM15	GZMA	0.0485196	0.222099
RBM15	GZMB	0.125947	0.00147177
RBM15	CD8A	0.0728466	0.0665802
RBM15	PRF1	0.0298015	0.453459
RBM15	TBX2	0.0348416	0.38075
RBM15	TNF	0.0235224	0.554078
VIRMA	IDO1	0.0704556	0.0760414
VIRMA	CD274	0.027825	0.483976
VIRMA	HAVCR2	0.0760994	0.0552829
VIRMA	CTLA4	-0.0591731	0.13636
VIRMA	PDCD1	-0.238399	1.17546e-09
VIRMA	LAG3	-0.108492	0.00620786
VIRMA	CXCL10	0.0789813	0.0466511
VIRMA	CXCL9	0.0952898	0.0163074
VIRMA	GZMA	-0.023243	0.558796
VIRMA	GZMB	-0.0160155	0.68709
VIRMA	CD8A	-0.0203663	0.608471
VIRMA	PRF1	0.031343	0.430431
VIRMA	TBX2	-0.0584557	0.141185
VIRMA	TNF	-0.12305	0.00189339
WTAP	IDO1	0.215079	4.41675e-08
WTAP	CD274	0.194666	7.68797e-07
WTAP	HAVCR2	0.266518	8.69047e-12
WTAP	CTLA4	0.21008	9.1341e-08
WTAP	PDCD1	0.0580372	0.144059
WTAP	LAG3	0.0843999	0.0334687
WTAP	CXCL10	0.184771	2.7679e-06
WTAP	CXCL9	0.216638	3.50865e-08
WTAP	GZMA	0.212281	6.6475e-08
WTAP	GZMB	0.222457	1.46316e-08
WTAP	CD8A	0.244277	4.42597e-10
WTAP	PRF1	0.298907	1.42641e-14
WTAP	TBX2	0.0487651	0.219766
WTAP	TNF	0.0702379	0.0769544
ZC3H13	IDO1	0.100099	0.0116099
ZC3H13	CD274	0.123328	0.00184855
ZC3H13	HAVCR2	0.0538668	0.175191
ZC3H13	CTLA4	0.0912733	0.021432
ZC3H13	PDCD1	-0.0531355	0.181132
ZC3H13	LAG3	0.0543676	0.171208
ZC3H13	CXCL10	0.0975779	0.0138971
ZC3H13	CXCL9	0.146444	0.000213073
ZC3H13	GZMA	0.113782	0.00409306
ZC3H13	GZMB	0.0232624	0.558468
ZC3H13	CD8A	0.125165	0.00157619
ZC3H13	PRF1	0.123763	0.00178048
ZC3H13	TBX2	0.0932009	0.01882
ZC3H13	TNF	0.0277908	0.484514
ALKBH5	IDO1	0.0232824	0.558129
ALKBH5	CD274	0.0427471	0.282123
ALKBH5	HAVCR2	0.00199451	0.959994
ALKBH5	CTLA4	-0.0247818	0.533056
ALKBH5	PDCD1	0.0387527	0.32957
ALKBH5	LAG3	0.165013	2.9319e-05
ALKBH5	CXCL10	-0.0708331	0.0744785
ALKBH5	CXCL9	0.0184795	0.642082
ALKBH5	GZMA	0.0430261	0.278991
ALKBH5	GZMB	0.0451047	0.2564
ALKBH5	CD8A	0.0856095	0.0310055
ALKBH5	PRF1	0.142909	0.000303086
ALKBH5	TBX2	0.20665	1.48849e-07
ALKBH5	TNF	0.00704597	0.859347
FTO	IDO1	0.0332066	0.403514
FTO	CD274	0.124735	0.00163634
FTO	HAVCR2	0.174857	9.34704e-06
FTO	CTLA4	0.0619016	0.119164
FTO	PDCD1	-0.131769	0.00087332
FTO	LAG3	-0.0858791	0.0304782
FTO	CXCL10	0.0799822	0.0439314
FTO	CXCL9	0.12503	0.00159482
FTO	GZMA	0.0788381	0.0470515
FTO	GZMB	-0.0456683	0.250499
FTO	CD8A	0.0750613	0.0587009
FTO	PRF1	0.0947877	0.0168828
FTO	TBX2	0.119459	0.00256866
FTO	TNF	-0.0819789	0.0389032
IGF2BP2	IDO1	0.0366892	0.355993
IGF2BP2	CD274	0.0975295	0.0139446
IGF2BP2	HAVCR2	0.0108269	0.785392
IGF2BP2	CTLA4	-0.118885	0.00269487
IGF2BP2	PDCD1	-0.107328	0.00678793
IGF2BP2	LAG3	-0.0844612	0.0333399
IGF2BP2	CXCL10	0.132944	0.000783916
IGF2BP2	CXCL9	0.0167538	0.673477
IGF2BP2	GZMA	-0.0984318	0.0130814
IGF2BP2	GZMB	0.0573729	0.148713
IGF2BP2	CD8A	-0.157917	6.42471e-05
IGF2BP2	PRF1	-0.0716149	0.0713256
IGF2BP2	TBX2	-0.127701	0.00126043
IGF2BP2	TNF	-0.0547006	0.168597
IGF2BP3	IDO1	0.0483623	0.223603
IGF2BP3	CD274	0.197103	5.54991e-07
IGF2BP3	HAVCR2	0.0807271	0.0419949
IGF2BP3	CTLA4	-0.0366845	0.356055
IGF2BP3	PDCD1	-0.0913608	0.021307
IGF2BP3	LAG3	-0.100637	0.0111669
IGF2BP3	CXCL10	0.192566	1.01463e-06
IGF2BP3	CXCL9	0.0443673	0.264264
IGF2BP3	GZMA	-0.0486482	0.220875
IGF2BP3	GZMB	0.0446736	0.260978
IGF2BP3	CD8A	-0.139092	0.000439408
IGF2BP3	PRF1	-0.0821042	0.0386046
IGF2BP3	TBX2	-0.134677	0.000667511
IGF2BP3	TNF	0.0819755	0.0389112
YTHDC1	IDO1	0.0808475	0.0416887
YTHDC1	CD274	0.0566225	0.154107
YTHDC1	HAVCR2	0.0164744	0.678616
YTHDC1	CTLA4	-0.0311698	0.432984
YTHDC1	PDCD1	-0.21397	5.19705e-08
YTHDC1	LAG3	-0.0785844	0.0477682
YTHDC1	CXCL10	0.0504147	0.204543
YTHDC1	CXCL9	0.0832693	0.0359201
YTHDC1	GZMA	0.0932511	0.0187559
YTHDC1	GZMB	-0.0336373	0.39744
YTHDC1	CD8A	0.0647925	0.102844
YTHDC1	PRF1	0.11933	0.00259648
YTHDC1	TBX2	-0.0807418	0.0419575
YTHDC1	TNF	-0.0560194	0.158549
YTHDC2	IDO1	0.158063	6.32401e-05
YTHDC2	CD274	0.121809	0.00210569
YTHDC2	HAVCR2	0.182362	3.74303e-06
YTHDC2	CTLA4	0.115955	0.00343235
YTHDC2	PDCD1	-0.157771	6.52674e-05
YTHDC2	LAG3	-0.0715827	0.0714533
YTHDC2	CXCL10	0.148649	0.000170344
YTHDC2	CXCL9	0.200558	3.47266e-07
YTHDC2	GZMA	0.228196	6.0293e-09
YTHDC2	GZMB	0.0455003	0.252248
YTHDC2	CD8A	0.200985	3.27502e-07
YTHDC2	PRF1	0.21331	5.72307e-08
YTHDC2	TBX2	0.016039	0.686654
YTHDC2	TNF	-0.0862741	0.0297195
YTHDF1	IDO1	0.0340627	0.391495
YTHDF1	CD274	-0.0522795	0.188272
YTHDF1	HAVCR2	-0.0175847	0.658286
YTHDF1	CTLA4	-0.180815	4.53411e-06
YTHDF1	PDCD1	-0.218183	2.78807e-08
YTHDF1	LAG3	-0.0369092	0.353114
YTHDF1	CXCL10	0.0600748	0.130478
YTHDF1	CXCL9	0.00804292	0.839698
YTHDF1	GZMA	-0.013354	0.736976
YTHDF1	GZMB	0.012207	0.758834
YTHDF1	CD8A	-0.0642794	0.105604
YTHDF1	PRF1	-0.0344934	0.38553
YTHDF1	TBX2	0.0636074	0.109306
YTHDF1	TNF	-0.0144601	0.716094
YTHDF2	IDO1	0.117702	0.00297326
YTHDF2	CD274	0.121467	0.00216798
YTHDF2	HAVCR2	0.13954	0.00042086
YTHDF2	CTLA4	-0.0280612	0.480272
YTHDF2	PDCD1	-0.106629	0.00715911
YTHDF2	LAG3	-0.0648415	0.102584
YTHDF2	CXCL10	0.146695	0.000207752
YTHDF2	CXCL9	0.119411	0.00257892
YTHDF2	GZMA	0.0772941	0.0515556
YTHDF2	GZMB	0.0891676	0.0246399
YTHDF2	CD8A	0.0498931	0.209271
YTHDF2	PRF1	0.145676	0.000230186
YTHDF2	TBX2	-0.0394191	0.321315
YTHDF2	TNF	-0.00111502	0.977628
YTHDF3	IDO1	0.118457	0.00279282
YTHDF3	CD274	0.117327	0.0030668
YTHDF3	HAVCR2	0.197045	5.59337e-07
YTHDF3	CTLA4	0.0413615	0.298029
YTHDF3	PDCD1	-0.202415	2.68955e-07
YTHDF3	LAG3	-0.12079	0.00229614
YTHDF3	CXCL10	0.122354	0.00200987
YTHDF3	CXCL9	0.156976	7.11162e-05
YTHDF3	GZMA	0.153763	0.000100153
YTHDF3	GZMB	0.047408	0.232884
YTHDF3	CD8A	0.131154	0.000923713
YTHDF3	PRF1	0.148218	0.000178004
YTHDF3	TBX2	-0.0986929	0.0128406
YTHDF3	TNF	-0.0076299	0.847827

[truncated: 7 more sheets: S9, S7, S6, S5, S4, S3, S2]
